# Supplementary material for: Exploring the relationship between extracurricular activities and stress levels among university students: A cross-sectional study
Source: PLoS One. 2025 Aug 12;20(8):e0329888. doi: 10.1371/journal.pone.0329888 (PMC12342330; doi:10.1371/journal.pone.0329888)
Supplement: S3 Appendix — (XLSX) [file pone.0329888.s003.xlsx]

## Sheet: Sheet1
Age	Sex	Nationality	What is the monthly incomeofyour household	Major	Are you a full time student	Time spent on study per week	Employed	If you are employedhow many hours do you currently work per week Emplo	Where do you live during universityterm time	Stage of study	Are you currently involved in any extracurricular activities ECA at the AUB	Which of the followingactivitieshave you engaged in since the start of your university years	Which of these activities have you engaged in alone	Time spent on ECA per week:	Have you made new friends or expanded your social network through your participation in ECA?	The ECA system at AUB is easy to use (1= strongly disagree, 5=strongly agree)	I am fully informed on how to use the ECA system (1= strongly disagree, 5=strongly agree)	Do you feel that your engagement in ECA have reduced your stress level?	Do you feel that your engagement in ECA have affected your study?	Have you faced any challenges or difficulties as a result of your engagement in ECA?	In the last month, how often have you been upset because of something that happened unexpectedly?	felt that you were unable to control the important things in your life?	felt nervous and stressed?	felt confident about your ability to handle your personal problems?	felt that things were going your way?	found that you could not cope with all the things that you had to do?	been able to control irritations in your life?	felt that you were on top of things?	been angered because of things that happened that were outside of your control?	felt difficulties were piling up so high that you could not overcome them?	PSSscore	PSScategorized
18-20	Female	Lebanese	800-1000 USD	non-health related	Yes	5-10 hours	No		With family	Sophomore	No		no		No	agree	Strongly disagree				Fairly often	Fairly often	Fairly often	Fairly often	Sometimes	Almost never	Sometimes	Sometimes	Fairly often	Sometimes	22	14-26 moderate
18-20	Male	Lebanese	≥ 1000 USD	non-health related	Yes	10-15 hours	No		With family	Sophomore	No		Yes	1-5 hours	No	neutral	Disagree	A little	No	No	Sometimes	Almost never	Fairly often	Fairly often	Almost never	Almost never	Sometimes	Sometimes	Sometimes	Almost never	18	14-26 moderate
18-20	Male	Lebanese	≥ 1000 USD	non-health related	Yes	≥15 hours	Yes	≥15 hours	With family	Sophomore	Yes	Two or more activities	Yes	10-15 hours	Yes	neutral	Agree	A little	No	No	Sometimes	Almost never	Sometimes	Very often	Sometimes	Almost never	Very often	Sometimes	Sometimes	Almost never	13	0-13 low stress
18-20	Male	Lebanese	≥ 1000 USD	non-health related	Yes	≥15 hours	No		With family	Sophomore	No		Yes			neutral	Disagree	Moderately	Don't know	No	Sometimes	Almost never	Fairly often	Fairly often	Fairly often	Fairly often	Sometimes	Fairly often	Sometimes	Very often	20	14-26 moderate
18-20	Female	Lebanese	<500 USD	Health related	Yes	1-5 hours	No		With family	Sophomore	Yes	Two or more activities	Yes	1-5 hours	Yes	strongly disagree	Strongly disagree	Not at all	No	No	Very often	Fairly often	Very often	Sometimes	Sometimes	Fairly often	Almost never	Sometimes	Very often	Sometimes	29	27-40 high stress level
18-20	Female	Lebanese	<500 USD	Health related	Yes	10-15 hours	No		With family	Junior	Yes	Two or more activities	Yes	1-5 hours	Yes	agree	Neurtral	Not at all	Yes, positively	Yes	Fairly often	Fairly often	Very often	Sometimes	Sometimes	Sometimes	Sometimes	Very often	Fairly often	Almost never	22	14-26 moderate
21-23	Male	Lebanese	500-800 USD	non-health related	Yes	10-15 hours	Yes	5-10 hours	With family	Junior	No		Yes	1-5 hours	Yes	neutral	Disagree	Moderately	Yes, positively	No	Fairly often	Fairly often	Sometimes	Fairly often	Sometimes	Sometimes	Fairly often	Fairly often	Sometimes	Fairly often	20	14-26 moderate
18-20	Female	Lebanese	<500 USD	Health related	Yes	≥15 hours	No		With room-mates	Sophomore	Yes	One Activity	Yes	10-15 hours	Yes	neutral	Strongly agree	Moderately	Yes, positively	No	Sometimes	Sometimes	Very often	Sometimes	Almost never	Almost never	Sometimes	Never	Almost never	Fairly often	24	14-26 moderate
18-20	Male	Lebanese	≥ 1000 USD	Health related	Yes	≥15 hours	No		With room-mates	Junior	Yes	Two or more activities	Yes	10-15 hours	Yes	strongly agree	Strongly agree	Quite a bit	No	No	Fairly often	Fairly often	Fairly often	Sometimes	Sometimes	Fairly often	Sometimes	Almost never	Fairly often	Sometimes	26	14-26 moderate
18-20	Male	Lebanese	≥ 1000 USD	Health related	Yes	≥15 hours	No		With family	Sophomore	No		Yes	5-10 hours	No		Strongly disagree	Moderately	No	No	Fairly often	Sometimes	Fairly often	Fairly often	Sometimes	Very often	Fairly often	Sometimes	Sometimes	Sometimes	22	14-26 moderate
18-20	Female	Lebanese	500-800 USD	non-health related	Yes	1-5 hours	Yes	5-10 hours	With room-mates	Junior	Yes	Two or more activities	Yes	1-5 hours	Yes	neutral	Neurtral	Moderately	No	No	Fairly often	Fairly often	Fairly often	Very often	Sometimes	Fairly often	Sometimes	Sometimes	Sometimes	Fairly often	23	14-26 moderate
18-20	Male	Lebanese	500-800 USD	Health related	Yes	10-15 hours	Yes	1-5 hours	With family	Junior	Yes	One Activity	Yes	5-10 hours	Yes	agree	Agree	Moderately	No	No	Sometimes	Almost never	Almost never	Fairly often	Fairly often	Fairly often	Sometimes	Sometimes	Sometimes	Sometimes	17	14-26 moderate
18-20	Male	Lebanese	≥ 1000 USD	non-health related	Yes	5-10 hours	No		Alone	Junior	No		Yes	10-15 hours	Yes	neutral	Neurtral	Quite a bit	No	No	Sometimes	Sometimes	Sometimes	Sometimes	Sometimes	Sometimes	Sometimes	Sometimes	Sometimes	Almost never	19	14-26 moderate
24-26	Male	Lebanese	500-800 USD	non-health related	Yes	≥15 hours	Yes	10-15 hours	With room-mates	Master, Phd	No		Yes	1-5 hours	Yes	neutral	Neurtral	Quite a bit	No	No	Almost never	Almost never	Almost never	Very often	Sometimes	Sometimes	Fairly often	Fairly often	Almost never	Almost never	11	0-13 low stress
18-20	Female	Lebanese	≥ 1000 USD	non-health related	Yes	1-5 hours	Yes	1-5 hours	With family	Junior	Yes	Two or more activities	Yes	5-10 hours	Yes	strongly agree	Strongly agree	Quite a bit	Yes, negatively	No	Very often	Very often	Very often	Very often	Very often	Very often	Very often	Very often	Very often	Very often	24	14-26 moderate
18-20	Female	Lebanese	≥ 1000 USD	non-health related	Yes	5-10 hours	No		With room-mates	Sophomore	Yes	One Activity	Yes	5-10 hours	Yes	agree	Agree	Moderately	No	No	Fairly often	Fairly often	Fairly often	Sometimes	Sometimes	Sometimes	Sometimes	Fairly often	Very often	Sometimes	24	14-26 moderate
18-20	Male	Lebanese	800-1000 USD	non-health related	Yes	1-5 hours	No		With family	Junior	No		Yes	1-5 hours	Yes	disagree	Disagree	A little	Don't know	No	Sometimes	Fairly often	Fairly often	Sometimes	Sometimes	Fairly often	Fairly often	Sometimes	Almost never	Sometimes	21	14-26 moderate
18-20	Female	Lebanese	800-1000 USD	non-health related	Yes	5-10 hours	No		With family	Junior	Yes	One Activity	Yes	1-5 hours	Yes	neutral	Neurtral	Moderately			Sometimes	Fairly often	Fairly often	Fairly often	Sometimes	Sometimes	Sometimes	Almost never	Fairly often	Sometimes	23	14-26 moderate
24-26	Female	Lebanese	500-800 USD	non-health related	Yes	5-10 hours	No		With family	Master, Phd	No		Yes	5-10 hours	No	strongly agree	Agree	Moderately	Yes, positively	No	Never	Very often	Fairly often	Very often	Sometimes	Fairly often	Very often	Sometimes	Sometimes	Never	16	14-26 moderate
18-20	Male	Lebanese		non-health related	Yes	10-15 hours	Yes	≥15 hours	With family	Junior	Yes	Two or more activities	Yes	≥15 hours	Yes	strongly agree	Neurtral	Moderately	Yes, positively	No	Never	Never	Never	Never	Never	Never	Never	Never	Never	Never	16	14-26 moderate
21-23	Male	Lebanese	≥ 1000 USD	non-health related	Yes	5-10 hours	Yes	≥15 hours	With family	Senior	Yes	Two or more activities	Yes	5-10 hours	Yes	agree	Agree	Moderately	Yes, negatively	Yes	Very often	Very often	Very often	Sometimes	Never	Fairly often	Almost never	Sometimes	Very often	Fairly often	33	27-40 high stress level
24-26	Female	Non-Lebanese	≥ 1000 USD	Health related	Yes	5-10 hours	No		With family	Junior	No		Yes				Strongly disagree				Fairly often	Sometimes	Fairly often	Sometimes	Sometimes	Sometimes	Sometimes	Sometimes	Fairly often	Sometimes	23	14-26 moderate
18-20	Female	Lebanese	800-1000 USD	non-health related	No	1-5 hours	Yes	≥15 hours	With family	Junior	Yes	One Activity	no	1-5 hours	Yes	agree	Neurtral	Moderately	No		Sometimes	Fairly often	Sometimes	Fairly often	Sometimes	Sometimes	Fairly often	Almost never	Fairly often	Very often	23	14-26 moderate
18-20	Male	Lebanese	≥ 1000 USD	Health related	Yes	≥15 hours	Yes	10-15 hours	Alone	Sophomore	No		Yes	1-5 hours	Yes	agree	Agree	Quite a bit	Yes, positively	No	Fairly often	Fairly often	Fairly often	Sometimes	Sometimes	Almost never	Sometimes	Sometimes	Sometimes	Sometimes	22	14-26 moderate
27+	Male	Lebanese	≥ 1000 USD	non-health related	No	5-10 hours	Yes	≥15 hours	Alone	Junior	No		Yes	1-5 hours	No	neutral	Disagree	Moderately	Don't know	No	Sometimes	Fairly often	Fairly often	Sometimes	Fairly often	Sometimes	Sometimes	Fairly often	Very often	Fairly often	23	14-26 moderate
18-20	Female	Lebanese	≥ 1000 USD	non-health related	Yes	1-5 hours	No		With family	Sophomore	Yes	One Activity	Yes								Fairly often	Sometimes	Sometimes	Fairly often	Sometimes	Fairly often	Sometimes	Sometimes	Sometimes	Sometimes	21	14-26 moderate
27+	Female	Lebanese	≥ 1000 USD	non-health related	Yes	≥15 hours	No		With family	Junior	No		Yes	1-5 hours	No		Neurtral				Fairly often	Sometimes	Fairly often	Sometimes	Sometimes	Sometimes	Sometimes	Sometimes	Fairly often	Sometimes	23	14-26 moderate
18-20	Female	Lebanese	500-800 USD	Health related	Yes	5-10 hours	No		With family	Sophomore	Yes	One Activity	no	1-5 hours	No	neutral	Strongly disagree	Not at all	Don't know	No	Sometimes	Fairly often	Sometimes	Almost never	Sometimes	Sometimes	Almost never	Sometimes	Fairly often	Sometimes	24	14-26 moderate
21-23	Female	Lebanese	≥ 1000 USD	non-health related	Yes	5-10 hours	No		With family	Senior	No		Yes	5-10 hours	Yes	agree	Agree	A little	Yes, negatively	Yes	Very often	Very often	Very often	Sometimes	Almost never	Fairly often	Never	Sometimes	Very often	Fairly often	33	27-40 high stress level
18-20	Male	Lebanese	500-800 USD	Health related	Yes	≥15 hours	No		With room-mates	Sophomore	Yes	Two or more activities	Yes	1-5 hours	Yes	strongly agree	Strongly agree	Moderately	No	No	Sometimes	Sometimes	Sometimes	Sometimes	Sometimes	Sometimes	Sometimes	Almost never	Sometimes	Fairly often	22	14-26 moderate
21-23	Female	Lebanese	500-800 USD	Health related	Yes	≥15 hours	Yes	1-5 hours	With room-mates	Master, Phd	No		Yes	1-5 hours	No	neutral	Disagree	Moderately		No	Fairly often	Fairly often	Fairly often	Fairly often	Almost never	Fairly often	Almost never	Almost never	Fairly often	Fairly often	28	27-40 high stress level
18-20	Female	Lebanese	500-800 USD	Health related	Yes	≥15 hours	No		With room-mates	Junior	Yes	One Activity	Yes	1-5 hours		disagree	Disagree	Quite a bit	Yes, positively	Yes	Sometimes	Sometimes	Fairly often	Fairly often	Fairly often	Sometimes	Sometimes	Fairly often	Fairly often	Sometimes	19	14-26 moderate
24-26	Female	Lebanese	≥ 1000 USD	Health related	Yes	10-15 hours	Yes	1-5 hours	With family	Sophomore	Yes	One Activity	Yes	1-5 hours	No	neutral	Disagree	Moderately	No	Yes	Fairly often	Sometimes	Fairly often	Fairly often	Fairly often	Sometimes	Very often	Sometimes	Sometimes	Sometimes	18	14-26 moderate
27+	Female	Non-Lebanese	<500 USD	non-health related	Yes	≥15 hours	Yes	≥15 hours	With family	Sophomore	No		Yes	1-5 hours	Yes	neutral	Neurtral	Moderately	Don't know	No	Sometimes	Sometimes	Fairly often	Sometimes	Almost never	Sometimes	Sometimes	Sometimes	Almost never	Almost never	20	14-26 moderate
18-20	Female	Lebanese	≥ 1000 USD	Health related	Yes	10-15 hours	No		With family	Junior	Yes	Two or more activities	Yes	5-10 hours	Yes	agree	Agree	Moderately	No	No	Fairly often	Very often	Very often	Fairly often	Almost never	Fairly often	Fairly often	Almost never	Very often	Very often	30	27-40 high stress level
24-26	Female	Lebanese	≥ 1000 USD	Health related	Yes	5-10 hours	Yes	5-10 hours	With family	Master, Phd	No		Yes	1-5 hours	Yes	neutral	Neurtral	A little	Don't know	No	Fairly often	Fairly often	Fairly often	Sometimes	Sometimes	Fairly often	Sometimes	Fairly often	Fairly often	Fairly often	25	14-26 moderate
18-20	Female	Lebanese	≥ 1000 USD	non-health related	Yes	5-10 hours	Yes	≥15 hours	With family	Junior	No		Yes	1-5 hours	Yes	neutral	Strongly disagree	Quite a bit	Don't know	No	Never	Very often	Very often	Very often	Sometimes	Very often	Fairly often	Never	Very often	Very often	27	27-40 high stress level
24-26	Female	Lebanese	800-1000 USD	Health related	Yes	10-15 hours	Yes	5-10 hours	With family	Sophomore	Yes	One Activity	Yes	1-5 hours	No	neutral	Strongly disagree	Quite a bit	No	No	Sometimes	Sometimes	Sometimes	Fairly often	Fairly often	Sometimes	Sometimes	Sometimes	Sometimes	Sometimes	18	14-26 moderate
27+	Male	Lebanese	≥ 1000 USD	non-health related	No	1-5 hours	Yes	≥15 hours	With family	Junior	Yes	One Activity	Yes	5-10 hours	Yes	neutral	Strongly disagree	Quite a bit	No	No	Almost never	Sometimes	Almost never	Fairly often	Fairly often	Sometimes	Fairly often	Fairly often	Sometimes	Sometimes	14	14-26 moderate
18-20	Female	Non-Lebanese	≥ 1000 USD	Health related	No	≥15 hours	Yes	≥15 hours	With room-mates	Junior	Yes	Two or more activities	Yes	1-5 hours	Yes	agree	Neurtral	Quite a bit	Yes, positively	No	Fairly often	Almost never	Almost never	Fairly often	Fairly often	Almost never	Sometimes	Sometimes	Fairly often	Sometimes	17	14-26 moderate
18-20	Male	Lebanese	≥ 1000 USD	non-health related	Yes	10-15 hours	Yes	5-10 hours	With room-mates	Junior	Yes	Two or more activities	no	≥15 hours		neutral	Disagree	Quite a bit	Don't know	No	Never	Sometimes	Fairly often	Very often	Fairly often	Sometimes	Almost never	Fairly often	Fairly often	Almost never	16	14-26 moderate
21-23	Female	Lebanese	500-800 USD	non-health related	Yes	5-10 hours	No		With room-mates	Junior	Yes	One Activity	Yes	1-5 hours	Yes	disagree	Neurtral	Moderately	No	No	Fairly often	Very often	Fairly often	Sometimes	Sometimes	Fairly often	Fairly often	Sometimes	Almost never	Sometimes	23	14-26 moderate
27+	Female	Lebanese	<500 USD	non-health related	Yes	5-10 hours	Yes	≥15 hours	With family	Junior	No		Yes	1-5 hours	No	strongly agree	Agree	Quite a bit	Don't know	No	Very often	Very often	Very often	Fairly often	Fairly often	Fairly often	Fairly often	Fairly often	Very often	Fairly often	26	14-26 moderate
18-20	Female	Lebanese	500-800 USD	non-health related	Yes	5-10 hours	No		With family	Junior	No		no		No	strongly disagree	Strongly disagree	Not at all	No	No	Sometimes	Sometimes	Very often	Sometimes	Fairly often	Fairly often	Sometimes	Fairly often	Fairly often	Almost never	21	14-26 moderate
27+	Female	Lebanese	≥ 1000 USD	Health related	Yes	1-5 hours	Yes	1-5 hours	With family	Master, Phd	No		no	1-5 hours	Yes	neutral	Disagree	Moderately	No	No	Sometimes	Fairly often	Fairly often	Sometimes	Sometimes	Sometimes	Fairly often	Sometimes	Sometimes	Sometimes	21	14-26 moderate
21-23	Male	Lebanese	800-1000 USD	Health related	No	5-10 hours	Yes	5-10 hours	With family	Sophomore	No		Yes	5-10 hours	Yes	disagree	Neurtral	A little	Yes, positively	No	Almost never	Never	Sometimes	Never	Fairly often	Never	Never	Sometimes	Almost never	Never	15	14-26 moderate
24-26	Female	Lebanese	500-800 USD	Health related	No	5-10 hours	Yes	1-5 hours	Alone	Senior	No		Yes	1-5 hours	Yes	neutral	Strongly disagree	Moderately	Don't know	No	Very often	Very often	Fairly often	Fairly often	Sometimes	Sometimes	Sometimes	Sometimes	Very often	Fairly often	27	27-40 high stress level
18-20	Female	Lebanese	≥ 1000 USD	non-health related	Yes	10-15 hours	No		With family	Sophomore	Yes	One Activity	Yes	1-5 hours	Yes	agree	Neurtral	A little	Don't know	No	Sometimes	Fairly often	Fairly often	Fairly often	Fairly often	Sometimes	Sometimes	Sometimes	Fairly often	Almost never	20	14-26 moderate
18-20	Female	Lebanese	≥ 1000 USD	non-health related	Yes	1-5 hours	No		With family	Sophomore	No		Yes	1-5 hours	Yes	strongly disagree	Strongly disagree	Not at all	Yes, positively		Sometimes	Sometimes	Sometimes	Sometimes	Sometimes	Sometimes	Sometimes	Sometimes	Sometimes	Sometimes	20	14-26 moderate
18-20	Male	Lebanese	800-1000 USD	Health related	Yes	5-10 hours	Yes	1-5 hours	With family	Sophomore	No		Yes	10-15 hours	No	neutral	Agree	Not at all	Yes, positively	No	Sometimes	Sometimes	Sometimes	Sometimes	Sometimes	Sometimes	Sometimes	Sometimes	Sometimes	Sometimes	20	14-26 moderate
27+	Male	Lebanese	≥ 1000 USD	non-health related	Yes	5-10 hours	Yes	≥15 hours	With family	Master, Phd	No		no	10-15 hours	Yes	agree	Disagree	Quite a bit	Yes, positively	No	Sometimes	Very often	Sometimes	Fairly often	Very often	Fairly often	Fairly often	Fairly often	Fairly often	Almost never	18	14-26 moderate
27+	Female	Lebanese	≥ 1000 USD	Health related	Yes	5-10 hours	Yes	1-5 hours	With family	Master, Phd	No		Yes	5-10 hours	No	neutral	Disagree	Moderately	No	No	Almost never	Almost never	Almost never	Fairly often	Sometimes	Never	Fairly often	Fairly often	Almost never	Almost never	10	0-13 low stress
18-20	Male	Lebanese	≥ 1000 USD	Health related	Yes	5-10 hours	No		With family	Junior	Yes	One Activity	Yes	1-5 hours	Yes	strongly agree	Strongly agree	Quite a bit	Don't know	No	Sometimes	Sometimes	Sometimes	Sometimes	Sometimes	Sometimes	Sometimes	Sometimes	Sometimes	Sometimes	20	14-26 moderate
18-20	Female	Lebanese	500-800 USD	Health related	Yes	5-10 hours	No		With family	Sophomore	No		Yes	1-5 hours	No	neutral	Strongly disagree		Don't know	No	Fairly often	Very often	Very often	Sometimes	Sometimes	Fairly often	Almost never	Almost never	Very often	Very often	32	27-40 high stress level
18-20	Male	Lebanese	≥ 1000 USD	non-health related	Yes	≥15 hours	No		With family	Sophomore	No		Yes	1-5 hours	Yes	disagree	Strongly disagree	Not at all	Yes, negatively	No	Sometimes	Fairly often	Fairly often	Sometimes	Almost never	Almost never	Almost never	Sometimes	Sometimes	Fairly often	24	14-26 moderate
18-20	Female	Lebanese	800-1000 USD	non-health related	Yes	10-15 hours	No		With room-mates	Sophomore	Yes	Two or more activities	Yes	1-5 hours	No	agree	Agree	Quite a bit	No	No	Almost never	Almost never	Sometimes	Sometimes	Fairly often	Sometimes	Fairly often	Sometimes	Sometimes	Almost never	15	14-26 moderate
18-20	Female	Lebanese	≥ 1000 USD	non-health related	Yes	≥15 hours	No		With family	Junior	Yes	Two or more activities	Yes	1-5 hours	Yes	agree	Disagree		Don't know		Very often	Very often	Very often	Almost never	Almost never	Very often	Almost never	Almost never	Very often	Very often	36	27-40 high stress level
18-20	Female	Lebanese		Health related	Yes	≥15 hours	No		With family	Sophomore	Yes	Two or more activities	Yes	5-10 hours	Yes	strongly agree	Strongly agree	Quite a bit	No	No	Sometimes	Almost never	Very often	Very often	Sometimes	Sometimes	Very often	Fairly often	Sometimes	Almost never	15	14-26 moderate
18-20	Male	Non-Lebanese	800-1000 USD	non-health related	Yes	5-10 hours	Yes	1-5 hours	With family	Sophomore	No		Yes	5-10 hours	Yes	neutral	Strongly disagree	A little	Yes, negatively	No	Sometimes	Sometimes	Fairly often	Fairly often	Sometimes	Sometimes	Sometimes	Sometimes	Sometimes	Sometimes	20	14-26 moderate
18-20	Female	Lebanese	500-800 USD	non-health related	Yes	10-15 hours	No		Alone	Sophomore	No		Yes		No	neutral	Disagree	Not at all	No	No	Sometimes	Fairly often	Very often	Sometimes	Sometimes	Fairly often	Sometimes	Almost never	Sometimes	Fairly often	26	14-26 moderate
18-20	Female	Lebanese	≥ 1000 USD	Health related	Yes	10-15 hours	Yes	1-5 hours	With family	Sophomore	No		Yes			neutral	Neurtral	Moderately	No	No	Sometimes	Sometimes	Sometimes	Sometimes	Sometimes	Sometimes	Sometimes	Sometimes	Sometimes	Sometimes	20	14-26 moderate
18-20	Male	Lebanese	≥ 1000 USD	non-health related	Yes	≥15 hours	Yes	1-5 hours	With family	Sophomore	No		Yes	1-5 hours	No		Strongly disagree		No	No	Sometimes	Never	Never	Very often	Sometimes	Sometimes	Fairly often	Almost never	Almost never	Never	11	0-13 low stress
18-20	Female	Lebanese	800-1000 USD	Health related	Yes	10-15 hours	No		With family	Junior	Yes	One Activity	Yes	1-5 hours	Yes	agree	Neurtral	Extremely	Yes, positively	No	Sometimes	Fairly often	Fairly often	Fairly often	Sometimes	Sometimes	Sometimes	Almost never	Sometimes	Fairly often	23	14-26 moderate
27+	Female	Lebanese	≥ 1000 USD	non-health related	Yes	5-10 hours	Yes	≥15 hours	With family	Master, Phd	No		Yes	1-5 hours	No	neutral	Neurtral	A little	No	No	Sometimes	Fairly often	Fairly often	Sometimes	Sometimes	Sometimes	Sometimes	Fairly often	Fairly often	Sometimes	22	14-26 moderate
18-20	Female	Lebanese	800-1000 USD	Health related	Yes	5-10 hours	No		With family	Sophomore	No		Yes	5-10 hours	Yes	neutral	Disagree	A little	Don't know	No	Fairly often	Fairly often	Very often	Sometimes	Sometimes	Sometimes	Sometimes	Fairly often	Very often	Very often	27	27-40 high stress level
21-23	Female	Lebanese	500-800 USD	Health related	No	1-5 hours	Yes	≥15 hours	With family	Sophomore	No		no								Sometimes	Sometimes	Sometimes	Sometimes	Sometimes	Sometimes	Sometimes	Sometimes	Sometimes	Sometimes	20	14-26 moderate
18-20	Male	Lebanese	<500 USD	non-health related	Yes	10-15 hours	Yes	1-5 hours	With room-mates	Sophomore	Yes	One Activity	Yes	1-5 hours	Yes	agree	Neurtral	A little	No	No	Sometimes	Almost never	Never	Fairly often	Sometimes	Fairly often	Never	Fairly often	Fairly often	Fairly often	20	14-26 moderate
24-26	Female	Lebanese	<500 USD	Health related	Yes	10-15 hours	No		With family	Junior	No		Yes	1-5 hours	No	strongly disagree	Strongly disagree	A little	Don't know	No	Fairly often	Fairly often	Fairly often	Fairly often	Fairly often	Fairly often	Fairly often	Fairly often	Fairly often	Fairly often	22	14-26 moderate
21-23	Female	Lebanese	500-800 USD	non-health related	Yes	1-5 hours	Yes	1-5 hours	With room-mates	Senior	No		Yes	5-10 hours	Yes	neutral	Neurtral	Moderately	No	No	Sometimes	Sometimes	Fairly often	Sometimes	Sometimes	Sometimes	Fairly often	Almost never	Very often	Almost never	22	14-26 moderate
24-26	Male	Lebanese	≥ 1000 USD	non-health related	Yes	5-10 hours	Yes	≥15 hours	With family	Sophomore	No		no								Fairly often	Almost never	Sometimes	Fairly often	Fairly often	Almost never	Fairly often	Sometimes	Sometimes	Almost never	15	14-26 moderate
24-26	Male	Lebanese	500-800 USD	Health related	Yes	1-5 hours	Yes	≥15 hours	With family	Master, Phd	Yes	Two or more activities	Yes	1-5 hours	No	neutral	Strongly disagree	A little	No	No	Very often	Fairly often	Very often	Sometimes	Sometimes	Very often	Almost never	Almost never	Very often	Very often	33	27-40 high stress level
27+	Male	Lebanese	≥ 1000 USD	non-health related	Yes	5-10 hours	Yes	≥15 hours	With family	Master, Phd	No		Yes								Never	Sometimes	Almost never	Very often	Sometimes	Sometimes	Sometimes	Fairly often	Sometimes	Sometimes	14	14-26 moderate
24-26	Male	Non-Lebanese	800-1000 USD	non-health related	Yes	≥15 hours	Yes	10-15 hours	With room-mates	Sophomore	No		Yes		No	agree	Agree	Moderately	Don't know	No	Sometimes	Almost never	Almost never	Sometimes	Almost never	Sometimes	Almost never	Almost never	Sometimes	Almost never	20	14-26 moderate
18-20	Male	Lebanese	500-800 USD	non-health related	Yes	1-5 hours	No		With family	Junior	No		Yes	≥15 hours	Yes	strongly disagree	Strongly disagree	A little	No	No	Fairly often	Almost never	Very often	Fairly often	Fairly often	Fairly often	Almost never	Sometimes	Fairly often	Fairly often	24	14-26 moderate
27+	Male	Lebanese	500-800 USD	Health related	Yes	5-10 hours	Yes	10-15 hours	With family	Sophomore	Yes	One Activity	Yes	5-10 hours	Yes	neutral	Disagree	A little	Yes, positively	No	Sometimes	Sometimes	Sometimes	Very often	Fairly often	Almost never	Fairly often	Sometimes	Almost never	Almost never	13	0-13 low stress
18-20	Female	Lebanese	≥ 1000 USD	Health related	Yes	10-15 hours	No		Alone	Senior	No		Yes	5-10 hours	No	strongly disagree	Strongly disagree	Not at all	No	No	Sometimes	Fairly often	Fairly often	Fairly often	Sometimes	Never	Sometimes	Fairly often	Fairly often	Never	17	14-26 moderate
18-20	Male	Lebanese	≥ 1000 USD	non-health related	Yes	5-10 hours	No		With family	Sophomore	No		no								Sometimes	Never	Fairly often	Very often	Very often	Never	Very often	Very often	Never	Fairly often	8	0-13 low stress
21-23	Female	Lebanese	≥ 1000 USD	Health related	Yes	10-15 hours	Yes	1-5 hours	With family	Senior	Yes	Two or more activities	Yes	5-10 hours	Yes	disagree	Neurtral	A little	Yes, negatively	Yes	Sometimes	Sometimes	Sometimes	Fairly often	Fairly often	Almost never	Fairly often	Fairly often	Sometimes	Almost never	14	14-26 moderate
27+	Female	Lebanese	<500 USD	non-health related	Yes	10-15 hours	Yes	1-5 hours	With family	Junior	No		Yes	1-5 hours	No	strongly disagree	Strongly disagree	A little	Don't know	No	Sometimes	Sometimes	Fairly often	Fairly often	Fairly often	Sometimes	Sometimes	Sometimes	Sometimes	Sometimes	19	14-26 moderate
18-20	Female	Non-Lebanese	500-800 USD	non-health related	Yes	10-15 hours	No		With family	Junior	Yes	Two or more activities	Yes	1-5 hours	Yes	agree	Agree	Moderately	Yes, positively	No	Sometimes	Sometimes	Fairly often	Sometimes	Sometimes	Fairly often	Sometimes	Sometimes	Fairly often	Fairly often	24	14-26 moderate
27+	Female	Lebanese	≥ 1000 USD	non-health related	No	10-15 hours	Yes	1-5 hours	Alone	Master, Phd	Yes	One Activity	Yes	10-15 hours	No	neutral		Extremely	Yes, positively	Yes	Fairly often	Fairly often	Fairly often	Sometimes	Sometimes	Sometimes	Sometimes	Almost never	Fairly often	Sometimes	25	14-26 moderate
18-20	Male	Lebanese	500-800 USD	non-health related	Yes	≥15 hours	Yes	5-10 hours	Alone	Sophomore	Yes	One Activity	Yes	5-10 hours	Yes	agree	Neurtral	Quite a bit	Yes, positively	No	Never	Never	Almost never	Very often	Fairly often	Almost never	Fairly often	Fairly often	Almost never	Almost never	7	0-13 low stress
21-23	Female	Lebanese	<500 USD	non-health related	Yes	5-10 hours	Yes	1-5 hours	With room-mates	Sophomore	No		Yes	1-5 hours	No	agree	Disagree	Quite a bit	Don't know	No	Very often	Very often	Very often	Sometimes	Sometimes	Sometimes	Fairly often	Sometimes	Sometimes	Almost never	24	14-26 moderate
18-20	Male	Lebanese	≥ 1000 USD	non-health related	Yes	≥15 hours	No		With family	Sophomore	No		no								Sometimes	Fairly often	Very often	Sometimes	Sometimes	Very often	Fairly often	Fairly often	Fairly often	Very often	26	14-26 moderate
27+	Female	Non-Lebanese	<500 USD	Health related	No	5-10 hours	Yes	1-5 hours	With family	Sophomore	No		Yes	1-5 hours	Yes	strongly disagree	Neurtral	Not at all	No	No	Sometimes	Sometimes	Almost never	Fairly often	Fairly often	Sometimes	Sometimes	Sometimes	Almost never	Sometimes	16	14-26 moderate
27+	Female	Lebanese	≥ 1000 USD	Health related	No	1-5 hours	Yes	1-5 hours	With family	Junior	No		Yes								Sometimes	Sometimes	Almost never	Sometimes	Sometimes	Fairly often	Sometimes	Sometimes	Sometimes	Sometimes	20	14-26 moderate
18-20	Female	Lebanese	800-1000 USD	non-health related	Yes	10-15 hours	Yes	5-10 hours	With room-mates	Sophomore	Yes	One Activity	Yes	1-5 hours	Yes	neutral	Neurtral	Moderately	Yes, negatively	Yes	Sometimes	Sometimes	Sometimes	Sometimes	Sometimes	Sometimes	Sometimes	Sometimes	Sometimes	Sometimes	20	14-26 moderate
18-20	Female	Lebanese	800-1000 USD	non-health related	Yes	5-10 hours	No		With family	Junior	Yes	Two or more activities	Yes	≥15 hours	Yes	strongly disagree	Strongly disagree	Moderately	Don't know	Yes	Very often	Very often	Very often	Fairly often	Very often	Very often	Fairly often	Sometimes	Very often	Very often	28	27-40 high stress level
18-20	Male	Lebanese		Health related	Yes	10-15 hours	Yes	5-10 hours	With family	Junior	No		Yes	5-10 hours							Fairly often	Sometimes	Fairly often	Sometimes	Sometimes	Very often	Fairly often	Sometimes	Fairly often	Fairly often	25	14-26 moderate
21-23	Female	Lebanese	500-800 USD	non-health related	Yes	≥15 hours	Yes	1-5 hours	With family	Junior	No		Yes	1-5 hours	No	agree	Neurtral	Not at all	Don't know	No	Sometimes	Sometimes	Fairly often	Sometimes	Fairly often	Sometimes	Sometimes	Fairly often	Fairly often	Fairly often	21	14-26 moderate
18-20	Male	Lebanese	≥ 1000 USD	non-health related	Yes	5-10 hours	Yes	≥15 hours	With family	Sophomore	No		Yes	1-5 hours	Yes	agree	Neurtral	A little	Don't know	No	Sometimes	Almost never	Fairly often	Very often	Sometimes	Sometimes	Fairly often	Fairly often	Sometimes	Sometimes	16	14-26 moderate
24-26	Female	Lebanese	≥ 1000 USD	Health related	Yes	1-5 hours	No		With family	Sophomore	No		no								Sometimes	Fairly often	Sometimes	Sometimes	Sometimes	Sometimes	Sometimes	Fairly often	Sometimes	Sometimes	20	14-26 moderate
18-20	Female	Lebanese		Health related	Yes	10-15 hours	No		With family	Sophomore	Yes	Two or more activities	Yes	1-5 hours	Yes	neutral	Agree	Extremely	Yes, positively	No	Fairly often	Sometimes	Very often	Very often	Fairly often	Almost never	Fairly often	Sometimes	Almost never	Almost never	16	14-26 moderate
21-23	Female	Lebanese	500-800 USD	Health related	Yes	5-10 hours	No		With family	Master, Phd	No		Yes		No	neutral	Agree	Moderately	Don't know	No	Fairly often	Fairly often	Fairly often	Fairly often	Sometimes	Fairly often	Fairly often	Fairly often	Fairly often	Sometimes	22	14-26 moderate
18-20	Female	Lebanese	800-1000 USD	non-health related	Yes	5-10 hours	Yes	1-5 hours	With family	Sophomore	No		Yes	1-5 hours	No		Neurtral	Not at all	Don't know	No	Sometimes	Sometimes	Very often	Sometimes	Almost never	Fairly often	Fairly often	Almost never	Very often	Fairly often	27	27-40 high stress level
21-23	Female	Non-Lebanese	500-800 USD	Health related	Yes	10-15 hours	No		With family	Sophomore	Yes	Two or more activities	Yes	1-5 hours	Yes	strongly agree	Neurtral	Moderately	Don't know	Yes	Very often	Very often	Very often	Almost never	Almost never	Very often	Never	Almost never	Very often	Very often	37	27-40 high stress level
27+	Female	Lebanese	≥ 1000 USD	non-health related	No	5-10 hours	Yes	1-5 hours	With family	Sophomore	No		Yes	1-5 hours	No	disagree	Disagree	Moderately	Yes, positively	No	Fairly often	Fairly often	Very often	Fairly often	Sometimes	Very often	Sometimes	Almost never	Fairly often	Fairly often	28	27-40 high stress level
18-20	Male	Non-Lebanese	500-800 USD	non-health related	Yes	≥15 hours	No		With family	Sophomore	No		Yes	1-5 hours	Yes	neutral	Neurtral	Moderately	No	No	Sometimes	Almost never	Almost never	Fairly often	Fairly often	Sometimes	Sometimes	Sometimes	Sometimes	Sometimes	16	14-26 moderate
18-20	Female	Lebanese	<500 USD	Health related	Yes	5-10 hours	Yes	1-5 hours	With room-mates	Junior	Yes	One Activity	Yes	1-5 hours	Yes	neutral	Neurtral	A little	Don't know	No	Fairly often	Fairly often	Fairly often	Sometimes	Sometimes	Sometimes	Sometimes	Sometimes	Fairly often	Sometimes	24	14-26 moderate
27+	Male	Non-Lebanese	<500 USD	non-health related	Yes	5-10 hours	Yes	≥15 hours	With family	Sophomore	No		Yes	5-10 hours	No	agree	Neurtral	Quite a bit	Yes, positively	No	Sometimes	Sometimes	Sometimes	Almost never	Almost never	Sometimes	Sometimes	Sometimes	Almost never	Almost never	20	14-26 moderate
18-20	Female	Lebanese	800-1000 USD	non-health related	Yes	10-15 hours	No		With family	Sophomore	No		Yes	5-10 hours	Yes	neutral	Strongly disagree	A little	Don't know	No	Very often	Very often	Very often	Never	Never	Very often	Never	Never	Very often	Very often	40	27-40 high stress level
27+	Female	Lebanese	≥ 1000 USD	non-health related	No	10-15 hours	Yes	1-5 hours	With family	Senior	No		Yes	1-5 hours	Yes		Strongly agree	Quite a bit	Don't know	No	Very often	Very often	Very often	Sometimes	Sometimes	Very often	Fairly often	Fairly often	Very often	Very often	30	27-40 high stress level
18-20	Female	Lebanese	500-800 USD	non-health related	Yes	5-10 hours	No		With family	Sophomore	No		Yes								Fairly often	Very often	Very often	Sometimes	Sometimes	Very often	Sometimes	Almost never	Fairly often	Fairly often	30	27-40 high stress level
18-20	Female	Lebanese	≥ 1000 USD	non-health related	Yes	≥15 hours	No		With family	Sophomore	Yes	Two or more activities	Yes	1-5 hours	Yes	strongly agree	Neurtral	Moderately	Don't know	No	Very often	Very often	Fairly often	Sometimes	Sometimes	Sometimes	Sometimes	Fairly often	Fairly often	Sometimes	25	14-26 moderate
18-20	Female	Lebanese	≥ 1000 USD	non-health related	Yes	5-10 hours	Yes	1-5 hours	With family	Master, Phd	Yes	Two or more activities	Yes	5-10 hours	Yes	neutral	Disagree	A little	Yes, positively	No	Fairly often	Fairly often	Fairly often	Sometimes	Sometimes	Fairly often	Sometimes	Sometimes	Fairly often	Fairly often	26	14-26 moderate
18-20	Female	Lebanese	500-800 USD	non-health related	Yes	10-15 hours	Yes	≥15 hours	With family	Junior	No		Yes	1-5 hours	No	neutral	Neurtral	Not at all	Don't know	No	Sometimes	Very often	Fairly often	Sometimes	Almost never	Sometimes	Sometimes	Sometimes	Very often	Sometimes	26	14-26 moderate
18-20	Female	Non-Lebanese	800-1000 USD	non-health related	Yes	1-5 hours	No		With room-mates	Junior	Yes	One Activity	Yes	1-5 hours	Yes	neutral	Neurtral	A little	Don't know	No	Sometimes	Fairly often	Very often	Sometimes	Fairly often	Fairly often	Sometimes	Sometimes	Sometimes	Sometimes	23	14-26 moderate
21-23	Female	Lebanese	≥ 1000 USD	Health related	Yes	5-10 hours	No		With family	Junior	No		Yes	5-10 hours	No	neutral	Disagree	Moderately	No	No	Sometimes	Fairly often	Very often	Sometimes	Sometimes	Sometimes	Sometimes	Fairly often	Sometimes	Sometimes	22	14-26 moderate
18-20	Female	Lebanese	≥ 1000 USD	Health related	Yes	5-10 hours	Yes	1-5 hours	With family	Junior	No		Yes	1-5 hours	Yes	neutral	Disagree	Quite a bit	Yes, positively	No	Very often	Very often	Very often	Fairly often	Fairly often	Sometimes	Fairly often	Fairly often	Very often	Sometimes	24	14-26 moderate
18-20	Male	Lebanese	800-1000 USD	non-health related	Yes	10-15 hours	Yes	≥15 hours	With family	Junior	No		Yes	5-10 hours	Yes	neutral	Agree	Moderately	Yes, positively	No	Fairly often	Sometimes	Fairly often	Very often	Fairly often	Sometimes	Sometimes	Fairly often	Very often	Sometimes	20	14-26 moderate
27+	Female	Non-Lebanese	800-1000 USD	non-health related	No	10-15 hours	Yes	5-10 hours	With family	Sophomore	No		no		No	strongly disagree	Strongly disagree	Not at all	Don't know	No	Sometimes	Sometimes	Sometimes	Fairly often	Sometimes	Sometimes	Fairly often	Fairly often	Sometimes	Almost never	16	14-26 moderate
18-20	Male	Lebanese	800-1000 USD	Health related	Yes	≥15 hours	Yes	1-5 hours	With room-mates	Sophomore	No		no	1-5 hours	Yes	neutral	Neurtral	A little	Yes, negatively	No	Almost never	Sometimes	Sometimes	Fairly often	Almost never	Fairly often	Almost never	Sometimes	Sometimes	Sometimes	21	14-26 moderate
18-20	Female	Lebanese	<500 USD	non-health related	Yes	5-10 hours	No		With room-mates	Junior	Yes	Two or more activities	no	1-5 hours	Yes	neutral	Neurtral	Moderately	Yes, positively	No	Fairly often	Fairly often	Fairly often	Sometimes	Sometimes	Sometimes	Sometimes	Sometimes	Fairly often	Fairly often	25	14-26 moderate
18-20	Female	Lebanese	800-1000 USD	non-health related	Yes	1-5 hours	No		With room-mates	Sophomore	No		no								Sometimes	Sometimes	Sometimes	Fairly often	Sometimes	Sometimes	Sometimes	Sometimes	Sometimes	Sometimes	19	14-26 moderate
18-20	Female	Lebanese	800-1000 USD	non-health related	Yes	1-5 hours	No		With family	Sophomore	No		no			neutral	Strongly agree	Not at all	No	No	Sometimes	Fairly often	Sometimes	Sometimes	Sometimes	Sometimes	Never	Sometimes	Fairly often	Sometimes	24	14-26 moderate
27+	Female	Lebanese	≥ 1000 USD	non-health related	No	≥15 hours	Yes	10-15 hours	With family	Junior	Yes	One Activity	Yes	1-5 hours	No	agree	Neurtral	Quite a bit	Yes, positively	No	Sometimes	Sometimes	Fairly often	Fairly often	Sometimes	Sometimes	Almost never	Sometimes	Very often	Very often	25	14-26 moderate
21-23	Female	Lebanese	500-800 USD	Health related	Yes	1-5 hours	Yes	1-5 hours	With family	Junior	No		Yes	1-5 hours	Yes	neutral	Neurtral	Not at all	Yes, positively	No	Sometimes	Almost never	Sometimes	Fairly often	Fairly often	Almost never	Sometimes	Sometimes	Fairly often	Almost never	16	14-26 moderate
18-20	Female	Lebanese	≥ 1000 USD	non-health related	Yes	≥15 hours	Yes	1-5 hours	With family	Sophomore	Yes	Two or more activities	Yes	1-5 hours	No	neutral	Disagree	Quite a bit	Yes, positively	No	Almost never	Sometimes	Very often	Fairly often	Very often	Sometimes	Sometimes	Almost never	Sometimes	Sometimes	19	14-26 moderate
27+	Female	Lebanese	≥ 1000 USD	Health related	Yes	≥15 hours	Yes	5-10 hours	With room-mates	Junior	Yes	Two or more activities	Yes	5-10 hours	Yes	strongly agree	Strongly agree	Not at all	No	No	Sometimes	Almost never	Sometimes	Sometimes	Fairly often	Never	Fairly often	Fairly often	Almost never	Almost never	12	0-13 low stress
24-26	Female	Lebanese	500-800 USD	Health related	Yes	5-10 hours	Yes	5-10 hours	With family	Master, Phd	No		Yes	1-5 hours	No	agree	Agree	Quite a bit	Yes, positively	No	Sometimes	Sometimes	Sometimes	Fairly often	Fairly often	Almost never	Fairly often	Fairly often	Fairly often	Almost never	15	14-26 moderate
27+	Female	Lebanese	≥ 1000 USD	Health related	Yes	5-10 hours	Yes	1-5 hours	With family	Master, Phd	No		Yes	1-5 hours	Yes	agree	Strongly agree	A little	No	No	Sometimes	Fairly often	Fairly often	Fairly often	Fairly often	Sometimes	Fairly often	Fairly often	Sometimes	Sometimes	18	14-26 moderate
21-23	Female	Lebanese	800-1000 USD	Health related	Yes	10-15 hours	Yes	5-10 hours	Alone	Master, Phd	No		Yes	1-5 hours	Yes	neutral	Neurtral	Quite a bit	No	No	Fairly often	Almost never	Fairly often	Fairly often	Sometimes	Sometimes	Fairly often	Fairly often	Sometimes	Almost never	17	14-26 moderate
24-26	Female	Lebanese	800-1000 USD	Health related	No	10-15 hours	Yes	1-5 hours	With family	Master, Phd	No		Yes	1-5 hours	Yes	neutral	Strongly disagree	Quite a bit	No	No	Very often	Very often	Fairly often	Very often	Sometimes	Almost never	Sometimes	Sometimes	Sometimes	Sometimes	22	14-26 moderate
21-23	Female	Lebanese	≥ 1000 USD	non-health related	Yes	5-10 hours	Yes	5-10 hours	With room-mates	Junior	No		Yes	≥15 hours	Yes	neutral	Disagree	Quite a bit	Don't know	No	Sometimes	Sometimes	Fairly often	Sometimes	Sometimes	Fairly often	Sometimes	Sometimes	Sometimes	Sometimes	22	14-26 moderate
21-23	Female	Lebanese	800-1000 USD	Health related	Yes	1-5 hours	Yes	1-5 hours	With family	Senior	No		Yes	1-5 hours	No	agree	Strongly agree	Moderately	Don't know	No	Very often	Very often	Very often	Very often	Very often	Fairly often	Fairly often	Fairly often	Very often	Sometimes	23	14-26 moderate
18-20	Female	Lebanese	≥ 1000 USD	non-health related	Yes	5-10 hours	No		With family	Sophomore	Yes	One Activity	Yes	1-5 hours	Yes	neutral	Strongly disagree	A little	Don't know	No	Sometimes	Fairly often	Very often	Sometimes	Sometimes	Very often	Almost never	Sometimes	Very often	Very often	30	27-40 high stress level
18-20	Female	Lebanese	500-800 USD	Health related	Yes	≥15 hours	No		With room-mates	Sophomore	Yes	One Activity	Yes	1-5 hours	No	disagree	Disagree	Not at all	Don't know	No	Fairly often	Fairly often	Very often	Almost never	Almost never	Very often	Never	Almost never	Fairly often	Fairly often	33	27-40 high stress level
27+	Female	Lebanese	500-800 USD	Health related	Yes	10-15 hours	Yes	10-15 hours	With family	Senior	No		no								Sometimes	Sometimes	Sometimes	Fairly often	Fairly often	Sometimes	Sometimes	Sometimes	Sometimes	Sometimes	18	14-26 moderate
21-23	Female	Lebanese	≥ 1000 USD	Health related	Yes	5-10 hours	Yes	≥15 hours	With family	Senior	No		Yes	1-5 hours	No	neutral	Disagree	A little	Don't know	No	Sometimes	Sometimes	Fairly often	Fairly often	Fairly often	Sometimes	Fairly often	Fairly often	Fairly often	Fairly often	19	14-26 moderate
21-23	Female	Lebanese	≥ 1000 USD	Health related	Yes	1-5 hours	No		With family	Senior	Yes	One Activity	Yes	1-5 hours	Yes	strongly agree	Neurtral	Moderately	No	No	Sometimes	Sometimes	Fairly often	Fairly often	Sometimes	Sometimes	Sometimes	Sometimes	Sometimes	Sometimes	20	14-26 moderate
21-23	Male	Lebanese	≥ 1000 USD	non-health related	Yes	5-10 hours	No		With family	Master, Phd	Yes	One Activity	Yes	≥15 hours	Yes	strongly agree	Strongly agree	Quite a bit	No	No	Fairly often	Very often	Very often	Sometimes	Almost never	Fairly often	Sometimes	Sometimes	Very often	Never	27	27-40 high stress level
27+	Female	Lebanese	800-1000 USD	Health related	Yes	5-10 hours	Yes	5-10 hours	With family	Junior	No		Yes	1-5 hours	No	disagree	Disagree	A little	Yes, positively	No	Fairly often	Almost never	Fairly often	Sometimes	Sometimes	Sometimes	Sometimes	Sometimes	Sometimes	Sometimes	21	14-26 moderate
21-23	Female	Lebanese	≥ 1000 USD	Health related	No	5-10 hours	Yes	5-10 hours	With family	Junior	No		no								Sometimes	Sometimes	Fairly often	Fairly often	Sometimes	Sometimes	Sometimes	Sometimes	Sometimes	Fairly often	21	14-26 moderate
21-23	Female	Lebanese	≥ 1000 USD	Health related	Yes	10-15 hours	No		With family	Sophomore	No		Yes	5-10 hours	Yes		Disagree	Quite a bit	No	No	Almost never	Almost never	Fairly often	Fairly often	Very often	Sometimes	Fairly often	Sometimes	Almost never	Almost never	13	0-13 low stress
21-23	Female	Lebanese	≥ 1000 USD	Health related	Yes	5-10 hours	Yes	5-10 hours	Alone	Sophomore	No		Yes	1-5 hours	No	strongly disagree	Strongly disagree	Not at all	Don't know	No	Sometimes	Sometimes	Fairly often	Sometimes	Sometimes	Very often	Sometimes	Almost never	Fairly often	Fairly often	26	14-26 moderate
21-23	Female	Lebanese	500-800 USD	Health related	Yes	5-10 hours	Yes	1-5 hours	Alone	Master, Phd	No		Yes	1-5 hours	Yes	neutral	Neurtral	Moderately	No	No	Fairly often	Fairly often	Fairly often	Fairly often	Sometimes	Sometimes	Sometimes	Fairly often	Fairly often	Sometimes	22	14-26 moderate
21-23	Female	Lebanese	<500 USD	Health related	Yes	5-10 hours	No		With family	Junior	No		Yes	1-5 hours	No		Neurtral	Moderately	Don't know		Very often	Fairly often	Very often	Sometimes	Sometimes	Very often	Almost never	Sometimes	Very often	Very often	32	27-40 high stress level
21-23	Female	Lebanese	500-800 USD	Health related	Yes	5-10 hours	Yes	10-15 hours	With family	Sophomore	No		Yes	1-5 hours	No	neutral	Disagree	A little	Yes, positively	No	Sometimes	Sometimes	Very often	Sometimes	Sometimes	Fairly often	Sometimes	Sometimes	Sometimes	Fairly often	24	14-26 moderate
21-23	Female	Lebanese	800-1000 USD	Health related	Yes	1-5 hours	No		With family	Junior	No		no								Fairly often	Fairly often	Very often	Almost never	Almost never	Fairly often	Sometimes	Sometimes	Fairly often	Fairly often	29	27-40 high stress level
21-23	Female	Non-Lebanese	≥ 1000 USD	Health related	Yes	≥15 hours	No		With family	Junior	No		Yes	1-5 hours	Yes	agree	Strongly agree	A little	Don't know	No	Very often	Fairly often	Very often	Fairly often	Almost never	Fairly often	Almost never	Sometimes	Sometimes	Sometimes	27	27-40 high stress level
21-23	Female	Lebanese	≥ 1000 USD	Health related	Yes	5-10 hours	Yes	1-5 hours	With family	Junior	No		Yes	1-5 hours	Yes	strongly agree	Disagree	Quite a bit	Yes, positively	No	Fairly often	Almost never	Sometimes	Sometimes	Very often	Fairly often	Fairly often	Fairly often	Fairly often	Fairly often	19	14-26 moderate
27+	Male	Non-Lebanese	500-800 USD	Health related	Yes	5-10 hours	Yes	5-10 hours	With room-mates	Sophomore	No		Yes	1-5 hours	Yes	neutral	Strongly disagree	Moderately	Yes, positively	No	Never	Never	Sometimes	Almost never	Sometimes	Almost never	Almost never	Sometimes	Sometimes	Sometimes	17	14-26 moderate
21-23	Female	Lebanese	≥ 1000 USD	Health related	Yes	10-15 hours	No		With room-mates	Senior	No		Yes	1-5 hours	Yes	agree	Neurtral	A little	No	No	Fairly often	Sometimes	Very often	Fairly often	Sometimes	Fairly often	Fairly often	Sometimes	Fairly often	Fairly often	24	14-26 moderate
21-23	Female	Lebanese	≥ 1000 USD	Health related	Yes	1-5 hours	No		With room-mates	Senior	No		Yes		No		Neurtral	Moderately	Don't know	No	Sometimes	Sometimes	Very often	Sometimes	Sometimes	Very often	Sometimes	Sometimes	Fairly often	Very often	27	27-40 high stress level
21-23	Female	Lebanese	800-1000 USD	Health related	Yes	5-10 hours	No		With family	Senior	No		Yes	1-5 hours	Yes	neutral	Neurtral	A little	Yes, positively	No	Fairly often	Fairly often	Very often	Sometimes	Sometimes	Sometimes	Fairly often	Sometimes	Sometimes	Sometimes	23	14-26 moderate
18-20	Male	Lebanese	<500 USD	non-health related	Yes	1-5 hours	Yes	5-10 hours	With family	Sophomore	No		Yes	1-5 hours	Yes	strongly agree	Strongly agree	A little	No	No	Sometimes	Fairly often	Sometimes	Fairly often	Sometimes	Almost never	Fairly often	Sometimes	Fairly often	Sometimes	19	14-26 moderate
18-20	Female	Lebanese	≥ 1000 USD	non-health related	Yes	5-10 hours	Yes	1-5 hours	With family	Sophomore	Yes		Yes	1-5 hours	No	strongly agree	Disagree	Moderately	No	No	Very often	Very often	Very often	Sometimes	Sometimes	Sometimes	Sometimes	Almost never	Fairly often	Fairly often	29	27-40 high stress level
18-20	Female	Lebanese	≥ 1000 USD	non-health related	Yes	10-15 hours	No		With family	Sophomore	No		Yes	5-10 hours	Yes	agree	Agree	A little	No	No	Fairly often	Fairly often	Fairly often	Almost never	Sometimes	Never	Very often	Fairly often	Fairly often	Never	18	14-26 moderate
24-26	Female	Lebanese	500-800 USD	non-health related	No	10-15 hours	Yes	5-10 hours	With family	Senior	No		no	1-5 hours							Sometimes	Fairly often	Sometimes	Sometimes	Sometimes	Never	Sometimes	Sometimes	Sometimes	Sometimes	19	14-26 moderate
24-26	Female	Lebanese	≥ 1000 USD	non-health related	Yes	5-10 hours	Yes	≥15 hours	With family	Senior	Yes	One Activity	Yes	5-10 hours	Yes	strongly agree	Strongly agree	Extremely	Yes, positively	No	Sometimes	Sometimes	Sometimes	Sometimes	Sometimes	Sometimes	Sometimes	Sometimes	Sometimes	Sometimes	20	14-26 moderate
21-23	Female	Lebanese	≥ 1000 USD	Health related	Yes	10-15 hours	Yes	5-10 hours	With family	Senior	No		Yes	1-5 hours	Yes	agree	Strongly agree	Moderately	No	No	Fairly often	Very often	Fairly often	Sometimes	Sometimes	Sometimes	Sometimes	Fairly often	Almost never	Almost never	21	14-26 moderate
18-20	Female	Non-Lebanese	≥ 1000 USD	Health related	Yes	5-10 hours	Yes	1-5 hours	Alone	Junior	Yes	Two or more activities	Yes	5-10 hours	Yes	strongly agree	Strongly agree	Extremely	Yes, positively	No	Sometimes	Almost never	Sometimes	Very often	Very often	Almost never	Very often	Very often	Sometimes	Sometimes	10	0-13 low stress
24-26	Female	Lebanese	≥ 1000 USD	Health related	No	1-5 hours	No		With family	Master, Phd	No		Yes	5-10 hours	Yes	strongly agree	Agree	Moderately	Don't know	No	Fairly often	Very often	Very often	Almost never	Fairly often	Very often	Sometimes	Sometimes	Fairly often	Fairly often	29	27-40 high stress level
27+	Female	Lebanese	<500 USD	Health related	Yes	5-10 hours	Yes	1-5 hours	With family	Junior	No		Yes	1-5 hours	No	strongly disagree	Strongly disagree	Not at all	Yes, positively	Yes	Fairly often	Fairly often	Sometimes	Sometimes	Almost never	Very often	Almost never	Sometimes	Sometimes	Sometimes	26	14-26 moderate
24-26	Female	Lebanese	500-800 USD	Health related	Yes	≥15 hours	Yes	1-5 hours	With family	Junior	No		Yes	1-5 hours	No	disagree	Strongly disagree				Very often	Very often	Very often	Sometimes	Sometimes	Very often	Sometimes	Fairly often	Very often	Very often	31	27-40 high stress level
18-20	Female	Lebanese	≥ 1000 USD	Health related	Yes	≥15 hours	Yes	1-5 hours	With family	Junior	Yes	Two or more activities	Yes	≥15 hours	Yes	strongly agree	Strongly agree	Extremely	No	No	Sometimes	Never	Very often	Very often	Sometimes	Sometimes	Very often	Fairly often	Sometimes	Almost never	14	14-26 moderate
18-20	Female	Lebanese	≥ 1000 USD	Health related	Yes	5-10 hours	No		With family	Junior	No		Yes	1-5 hours	No	agree	Strongly disagree	A little	Don't know	No	Very often	Very often	Very often	Never	Never	Very often	Never	Never	Very often	Very often	40	27-40 high stress level
21-23	Female	Lebanese	≥ 1000 USD	Health related	Yes	10-15 hours	No		With family	Senior	Yes	Two or more activities	Yes	1-5 hours	Yes	strongly agree	Neurtral	Moderately	Yes, positively	No	Very often	Very often	Very often	Sometimes	Sometimes	Sometimes	Sometimes	Almost never	Very often	Very often	31	27-40 high stress level
18-20		Lebanese	500-800 USD	non-health related	Yes	5-10 hours	No		With room-mates	Junior	Yes	Two or more activities	Yes	5-10 hours	Yes	neutral	Neurtral	Moderately	Don't know	No	Fairly often	Fairly often	Sometimes	Sometimes	Sometimes	Fairly often	Sometimes	Sometimes	Fairly often	Sometimes	24	14-26 moderate
21-23	Male	Lebanese	≥ 1000 USD	non-health related	Yes	10-15 hours	Yes	1-5 hours	With room-mates	Junior	Yes	Two or more activities	Yes	1-5 hours	Yes	agree	Agree	Quite a bit	Yes, positively	No	Almost never	Almost never	Sometimes	Very often	Fairly often	Almost never	Almost never	Very often	Almost never	Almost never	11	0-13 low stress
24-26	Female	Lebanese	≥ 1000 USD	Health related	Yes	≥15 hours	Yes	≥15 hours	With room-mates	Junior	Yes	One Activity	Yes	1-5 hours	Yes	strongly agree	Agree	Quite a bit	Don't know	No	Almost never	Almost never	Sometimes	Fairly often	Fairly often	Almost never	Fairly often	Fairly often	Almost never	Almost never	11	0-13 low stress
27+	Male	Lebanese	≥ 1000 USD	non-health related	No	5-10 hours	Yes	≥15 hours	With family	Junior	No		Yes	1-5 hours	Yes	agree	Strongly agree	Extremely	No	No	Never	Never	Never	Fairly often	Fairly often	Never	Fairly often	Sometimes	Never	Never	5	0-13 low stress
21-23	Male	Lebanese	800-1000 USD	non-health related	Yes	1-5 hours	Yes	≥15 hours	With family	Junior	No		Yes	1-5 hours	Yes	agree	Neurtral	Moderately	Don't know	No	Sometimes	Very often	Fairly often	Sometimes	Fairly often	Almost never	Fairly often	Almost never	Fairly often	Never	20	14-26 moderate
21-23	Female	Lebanese	800-1000 USD	Health related	No	1-5 hours	Yes	1-5 hours	With family	Sophomore	Yes	One Activity	Yes	1-5 hours	Yes	agree		A little	Yes, positively	No	Fairly often	Fairly often	Very often	Very often	Sometimes	Sometimes	Sometimes	Sometimes	Very often	Very often	26	14-26 moderate
21-23	Female	Lebanese	800-1000 USD	non-health related	Yes	5-10 hours	Yes	10-15 hours	With family	Junior	No		no	1-5 hours							Sometimes	Almost never	Sometimes	Sometimes	Sometimes	Sometimes	Sometimes	Sometimes	Sometimes	Sometimes	19	14-26 moderate
24-26	Female	Lebanese	500-800 USD	Health related	Yes	1-5 hours	Yes	1-5 hours	With room-mates	Master, Phd	No		Yes		No	disagree	Disagree	Not at all	Don't know		Very often	Very often	Very often	Sometimes	Fairly often	Very often	Fairly often	Sometimes	Very often	Very often	30	27-40 high stress level
24-26	Female	Lebanese	800-1000 USD	non-health related	Yes	10-15 hours	No		With family	Senior	Yes	One Activity	Yes	5-10 hours	Yes	agree	Agree	Extremely	Yes, positively	No	Sometimes	Sometimes	Sometimes	Fairly often	Fairly often	Sometimes	Sometimes	Fairly often	Sometimes	Sometimes	17	14-26 moderate
24-26	Female	Lebanese	500-800 USD	non-health related	Yes	1-5 hours	Yes	5-10 hours	With family	Junior	No		Yes	1-5 hours	Yes	neutral	Neurtral	Quite a bit	Yes, positively	Yes	Sometimes	Almost never	Sometimes	Very often	Fairly often	Sometimes	Sometimes	Fairly often	Almost never	Never	12	0-13 low stress
21-23	Female	Lebanese	500-800 USD	Health related	Yes	1-5 hours	Yes	10-15 hours	With family	Sophomore	No		Yes	1-5 hours	No	neutral	Disagree	A little	Don't know	No	Sometimes	Sometimes	Fairly often	Sometimes	Fairly often	Very often	Almost never	Sometimes	Sometimes	Fairly often	24	14-26 moderate
24-26	Female	Lebanese	800-1000 USD	Health related	Yes	10-15 hours	Yes	1-5 hours	With family	Junior	No		Yes	1-5 hours	No	strongly disagree	Disagree	A little	Yes, positively	No	Sometimes	Sometimes	Fairly often	Fairly often	Fairly often	Almost never	Sometimes	Sometimes	Sometimes	Almost never	17	14-26 moderate
27+	Female	Lebanese	≥ 1000 USD	non-health related	Yes	5-10 hours	Yes	10-15 hours	With family	Junior	No		Yes	1-5 hours	Yes	agree	Neurtral	Quite a bit	Yes, positively	No	Sometimes	Fairly often	Fairly often	Sometimes	Sometimes	Sometimes	Sometimes	Sometimes	Sometimes	Sometimes	22	14-26 moderate
18-20	Male	Lebanese	≥ 1000 USD	non-health related	Yes	≥15 hours	Yes	≥15 hours	With room-mates	Sophomore	Yes	One Activity	Yes	10-15 hours	Yes	strongly agree	Strongly agree	Not at all	Yes, positively	No	Never	Never	Never	Very often	Very often	Never	Very often	Very often	Never	Never	0	0-13 low stress
18-20	Male	Non-Lebanese	800-1000 USD	non-health related	Yes	5-10 hours	No		With family	Sophomore	No		Yes	1-5 hours	Yes	strongly disagree	Strongly disagree	A little	No	No	Very often	Sometimes	Fairly often	Fairly often	Fairly often	Sometimes	Fairly often	Sometimes	Fairly often	Sometimes	21	14-26 moderate
18-20	Male	Lebanese		non-health related	Yes	5-10 hours	No		With family	Sophomore	No		no		No						Never	Never	Never	Never	Never	Never	Never	Never	Never	Never	16	14-26 moderate
21-23	Female	Lebanese	800-1000 USD	Health related	Yes	5-10 hours	No		With family	Junior	Yes	One Activity	Yes	1-5 hours	Yes	agree	Disagree	Not at all	No	No	Fairly often	Sometimes	Very often	Sometimes	Sometimes	Fairly often	Sometimes	Sometimes	Sometimes	Fairly often	25	14-26 moderate
18-20	Female	Lebanese	≥ 1000 USD	Health related	Yes	5-10 hours	No		With family	Junior	No		Yes	5-10 hours	Yes	strongly agree	Strongly agree	Moderately	No	No	Fairly often	Fairly often	Fairly often	Fairly often	Fairly often	Sometimes	Sometimes	Very often	Sometimes	Fairly often	20	14-26 moderate
21-23	Female	Lebanese	≥ 1000 USD	Health related	Yes	10-15 hours	Yes	1-5 hours	With family	Junior	No		Yes	5-10 hours	Yes	strongly disagree	Strongly disagree	Extremely	Yes, positively	No	Sometimes	Sometimes	Sometimes	Fairly often	Fairly often	Sometimes	Fairly often	Sometimes	Sometimes	Almost never	16	14-26 moderate
18-20	Female	Lebanese	≥ 1000 USD	Health related	Yes	5-10 hours	No		With room-mates	Junior	Yes	Two or more activities	Yes	5-10 hours	Yes	agree	Disagree	Quite a bit	No	No	Sometimes	Fairly often	Fairly often	Sometimes	Sometimes	Very often	Sometimes	Sometimes	Fairly often	Fairly often	26	14-26 moderate
21-23	Female	Lebanese	500-800 USD	Health related	Yes	≥15 hours	No		With family	Master, Phd	No		Yes	1-5 hours	No			Moderately	Don't know		Sometimes	Sometimes	Sometimes	Fairly often	Fairly often	Sometimes	Fairly often	Fairly often	Sometimes	Sometimes	16	14-26 moderate
18-20	Female	Lebanese	500-800 USD	non-health related	Yes	1-5 hours	No		Alone	Junior	Yes	Two or more activities	Yes	1-5 hours	Yes	strongly disagree	Disagree	Extremely	Yes, positively	No	Sometimes	Sometimes	Fairly often	Very often	Very often	Sometimes	Sometimes	Fairly often	Fairly often	Sometimes	17	14-26 moderate
21-23	Male	Lebanese	≥ 1000 USD	non-health related	Yes	≥15 hours	Yes	1-5 hours	With room-mates	Junior	Yes	One Activity	Yes	≥15 hours	Yes	strongly disagree	Strongly disagree	Quite a bit	Yes, negatively	No	Almost never	Never	Sometimes	Very often	Fairly often	Fairly often	Fairly often	Fairly often	Fairly often	Fairly often	15	14-26 moderate
18-20	Male	Lebanese	≥ 1000 USD	non-health related	Yes	5-10 hours	Yes	1-5 hours	Alone	Junior	No		Yes	1-5 hours	Yes	strongly agree	Strongly agree	Quite a bit	No	No	Almost never	Sometimes	Almost never	Fairly often	Fairly often	Sometimes	Sometimes	Fairly often	Sometimes	Almost never	14	14-26 moderate
18-20	Female	Lebanese	<500 USD	non-health related	No	1-5 hours	Yes	1-5 hours	With room-mates	Junior	Yes	Two or more activities	Yes	1-5 hours	Yes	strongly agree	Agree	Quite a bit	Yes, positively	No	Fairly often	Fairly often	Fairly often	Sometimes	Almost never	Sometimes	Fairly often	Sometimes	Fairly often	Sometimes	24	14-26 moderate
21-23	Female	Non-Lebanese	500-800 USD	Health related	Yes	1-5 hours	Yes	1-5 hours	Alone	Junior	Yes	Two or more activities	Yes	≥15 hours	Yes	agree	Agree	Quite a bit	Yes, positively	Yes	Sometimes	Sometimes	Sometimes	Fairly often	Sometimes	Fairly often	Sometimes	Sometimes	Fairly often	Sometimes	21	14-26 moderate
21-23	Male	Lebanese	≥ 1000 USD	non-health related	Yes	5-10 hours	Yes	1-5 hours	With family	Junior	Yes	One Activity	Yes	1-5 hours	Yes	strongly agree	Strongly agree	Extremely	Yes, positively	No	Very often	Very often	Very often	Sometimes	Sometimes	Sometimes	Sometimes	Fairly often	Very often	Sometimes	27	27-40 high stress level
18-20	Female	Lebanese	≥ 1000 USD	Health related	Yes	10-15 hours	No		With family	Junior	No		Yes	1-5 hours	Yes	agree	Agree	Moderately	Don't know	No	Sometimes	Fairly often	Very often	Fairly often	Fairly often	Fairly often	Sometimes	Sometimes	Very often	Fairly often	25	14-26 moderate
18-20	Female	Lebanese	800-1000 USD	Health related	Yes	10-15 hours	Yes	5-10 hours	With family	Junior	No		Yes	1-5 hours	No	agree	Neurtral	A little	No	No	Sometimes	Sometimes	Sometimes	Fairly often	Fairly often	Sometimes	Fairly often	Sometimes	Very often	Sometimes	19	14-26 moderate
18-20	Male	Lebanese	500-800 USD	non-health related	Yes	1-5 hours	Yes	1-5 hours	With family	Junior	No		Yes	1-5 hours	No	disagree	Disagree	Moderately	No	No	Sometimes	Sometimes	Very often	Fairly often	Sometimes	Sometimes	Sometimes	Sometimes	Sometimes	Sometimes	21	14-26 moderate
18-20	Male	Lebanese	≥ 1000 USD	non-health related	Yes	5-10 hours	Yes	10-15 hours	With room-mates	Junior	Yes	One Activity	Yes	1-5 hours	No	neutral	Neurtral	A little	No	No	Sometimes	Sometimes	Sometimes	Fairly often	Sometimes	Almost never	Fairly often	Sometimes	Fairly often	Almost never	17	14-26 moderate
18-20	Female	Lebanese	<500 USD	non-health related	Yes	1-5 hours	Yes	1-5 hours	With family	Senior	Yes	One Activity	Yes	5-10 hours	No	disagree	Neurtral	Moderately	Yes, negatively	Yes	Never	Almost never	Fairly often	Fairly often	Fairly often	Fairly often	Sometimes	Sometimes	Sometimes	Sometimes	17	14-26 moderate
24-26	Female	Lebanese	800-1000 USD	non-health related	Yes	10-15 hours	No		With family	Sophomore	No		Yes	1-5 hours	Yes	agree	Neurtral	Moderately	No	No	Fairly often	Very often	Very often	Sometimes	Fairly often	Sometimes	Sometimes	Sometimes	Fairly often	Fairly often	26	14-26 moderate
24-26	Female	Lebanese	800-1000 USD	Health related	Yes	5-10 hours	No		With family	Junior	No		Yes	5-10 hours	No	neutral	Disagree	Moderately	Don't know	No	Fairly often	Fairly often	Fairly often	Sometimes	Sometimes	Sometimes	Sometimes	Sometimes	Fairly often	Fairly often	25	14-26 moderate
24-26		Lebanese	500-800 USD	Health related	Yes	1-5 hours	Yes	5-10 hours	With family	Sophomore	Yes	Two or more activities	Yes	5-10 hours	Yes	strongly disagree	Strongly disagree	Not at all	Yes, positively	Yes	Never	Fairly often	Sometimes	Sometimes	Sometimes	Almost never	Sometimes	Fairly often	Sometimes	Almost never	16	14-26 moderate
18-20	Female	Lebanese	≥ 1000 USD	Health related	Yes	≥15 hours	Yes	1-5 hours	With family	Sophomore	No		Yes	1-5 hours	No	neutral	Disagree	Quite a bit	Yes, positively	No	Sometimes	Fairly often	Very often	Sometimes	Sometimes	Very often	Fairly often	Sometimes	Almost never	Sometimes	23	14-26 moderate
21-23	Female	Lebanese	≥ 1000 USD	non-health related	Yes	≥15 hours	No		With family	Senior	No		Yes	1-5 hours	No	agree	Disagree	Quite a bit	Yes, positively	No	Very often	Very often	Very often	Sometimes	Sometimes	Very often	Fairly often	Sometimes	Fairly often	Fairly often	29	27-40 high stress level
18-20	Male	Lebanese	≥ 1000 USD	Health related	Yes	≥15 hours	No		Alone	Sophomore	Yes	Two or more activities	Yes	≥15 hours	Yes	agree	Neurtral	Extremely	Yes, positively	No	Sometimes	Almost never	Sometimes	Very often	Fairly often	Sometimes	Fairly often	Very often	Almost never	Sometimes	12	0-13 low stress
21-23	Female	Lebanese	800-1000 USD	Health related	Yes	10-15 hours	No		With family	Junior	Yes	Two or more activities	Yes	5-10 hours	Yes	agree	Disagree	Moderately	Don't know	No	Fairly often	Fairly often	Fairly often	Sometimes	Sometimes	Sometimes	Fairly often	Sometimes	Fairly often	Sometimes	23	14-26 moderate
18-20	Female	Lebanese	≥ 1000 USD	non-health related	Yes	5-10 hours	No		With family	Junior	No		Yes	5-10 hours	No	neutral	Disagree	A little	Yes, positively	No	Fairly often	Sometimes	Fairly often	Fairly often	Almost never	Fairly often	Sometimes	Sometimes	Very often	Sometimes	25	14-26 moderate
18-20	Female	Lebanese	500-800 USD	non-health related	Yes	5-10 hours	Yes	1-5 hours	Alone	Junior	Yes	One Activity	Yes	1-5 hours		disagree	Disagree	A little	Don't know	No	Fairly often	Sometimes	Fairly often	Fairly often	Sometimes	Sometimes	Fairly often	Almost never	Fairly often	Sometimes	22	14-26 moderate
18-20	Male	Lebanese	≥ 1000 USD	non-health related	Yes	1-5 hours	No		With family	Junior	No		Yes	10-15 hours	Yes	disagree	Neurtral	Moderately	Yes, negatively	Yes	Fairly often	Very often	Fairly often	Almost never	Almost never	Very often	Almost never	Never	Very often	Very often	35	27-40 high stress level
18-20	Male	Non-Lebanese	≥ 1000 USD	Health related	Yes	1-5 hours	Yes	≥15 hours	With family	Junior	No		Yes	1-5 hours	Yes	disagree	Disagree	Not at all	No	No	Sometimes	Sometimes	Fairly often	Fairly often	Sometimes	Sometimes	Sometimes	Fairly often	Sometimes	Sometimes	19	14-26 moderate
18-20	Male	Lebanese	<500 USD	non-health related	Yes	5-10 hours	Yes	1-5 hours	With room-mates	Junior	Yes	Two or more activities	Yes	10-15 hours	Yes	agree	Neurtral	Moderately	Yes, positively	No	Almost never	Sometimes	Fairly often	Very often	Almost never	Sometimes	Sometimes	Almost never	Fairly often	Sometimes	21	14-26 moderate
18-20	Male	Non-Lebanese	≥ 1000 USD	non-health related	No	1-5 hours	Yes	10-15 hours	With family	Junior	No		Yes	5-10 hours	Yes	neutral	Neurtral	Not at all	No	No	Very often	Very often	Very often	Sometimes	Almost never	Almost never	Almost never	Sometimes	Very often	Fairly often	30	27-40 high stress level
18-20	Male	Lebanese	<500 USD	non-health related	Yes	5-10 hours	Yes	1-5 hours	With room-mates	Junior	Yes	One Activity	Yes	≥15 hours	Yes	agree	Neurtral	Moderately	Yes, negatively	No	Sometimes	Almost never	Fairly often	Sometimes	Almost never	Sometimes	Sometimes	Almost never	Sometimes	Fairly often	23	14-26 moderate
21-23	Male	Lebanese	500-800 USD	non-health related	Yes	1-5 hours	Yes	1-5 hours	With family	Junior	Yes	One Activity	Yes	1-5 hours	No	neutral	Neurtral	A little	Yes, positively	No	Sometimes	Sometimes	Sometimes	Sometimes	Sometimes	Sometimes	Sometimes	Sometimes	Sometimes	Sometimes	20	14-26 moderate
18-20	Male	Lebanese	<500 USD	non-health related	Yes	5-10 hours	Yes	1-5 hours	With room-mates	Junior	No		Yes	≥15 hours	Yes	strongly disagree	Disagree	Not at all	Yes, negatively	No	Sometimes	Fairly often	Fairly often	Sometimes	Never	Sometimes	Sometimes	Never	Fairly often	Sometimes	27	27-40 high stress level
18-20	Female	Lebanese	800-1000 USD	non-health related	Yes	≥15 hours	Yes	1-5 hours	With family	Junior	Yes	One Activity	Yes	1-5 hours	Yes	neutral	Neurtral	Quite a bit	No	No	Almost never	Sometimes	Very often	Fairly often	Sometimes	Fairly often	Sometimes	Sometimes	Fairly often	Sometimes	22	14-26 moderate
18-20	Male	Lebanese	≥ 1000 USD	non-health related	Yes	≥15 hours	Yes	1-5 hours	With family	Junior	No		no		No						Never	Almost never	Almost never	Almost never	Almost never	Almost never	Almost never	Sometimes	Almost never	Almost never	16	14-26 moderate
21-23	Female	Lebanese	<500 USD	non-health related	Yes	10-15 hours	No		With family	Junior	No		Yes	1-5 hours	No	neutral	Disagree	A little	No	No	Very often	Very often	Very often	Sometimes	Sometimes	Sometimes	Sometimes	Sometimes	Sometimes	Fairly often	27	27-40 high stress level
18-20	Female	Lebanese	≥ 1000 USD	Health related	Yes	≥15 hours	No		Alone	Sophomore	No		Yes	1-5 hours	Yes	disagree	Strongly disagree	Not at all	Yes, positively	No	Very often	Very often	Very often	Very often	Very often	Very often	Very often	Very often	Fairly often	Very often	23	14-26 moderate
18-20	Female	Lebanese	≥ 1000 USD	Health related	Yes	5-10 hours	No		With family	Sophomore	Yes	One Activity	Yes	1-5 hours	Yes	agree	Neurtral	A little	Yes, positively	No	Sometimes	Sometimes	Fairly often	Fairly often	Sometimes	Sometimes	Sometimes	Sometimes	Fairly often	Almost never	20	14-26 moderate
18-20	Female	Lebanese	≥ 1000 USD	Health related	Yes	≥15 hours	Yes	1-5 hours	With family	Sophomore	No		Yes	1-5 hours	No	neutral	Neurtral	Moderately	Yes, negatively	No	Sometimes	Almost never	Almost never	Fairly often	Very often	Almost never	Fairly often	Fairly often	Almost never	Sometimes	11	0-13 low stress
18-20	Female	Lebanese	≥ 1000 USD	non-health related	Yes	≥15 hours	No		With family	Sophomore	Yes	Two or more activities	Yes	5-10 hours	Yes	agree	Agree	A little	Yes, negatively	No	Sometimes	Fairly often	Very often	Sometimes	Sometimes	Fairly often	Sometimes	Fairly often	Sometimes	Fairly often	24	14-26 moderate
18-20	Female	Lebanese	≥ 1000 USD	Health related	Yes	5-10 hours	No		With family	Sophomore	No		Yes	1-5 hours	Yes	strongly agree	Strongly agree	A little	No	No	Sometimes	Sometimes	Very often	Very often	Almost never	Sometimes	Fairly often	Never	Sometimes	Sometimes	22	14-26 moderate
21-23		Lebanese	≥ 1000 USD	non-health related	Yes	5-10 hours	No		Alone	Senior	Yes	One Activity	Yes	1-5 hours	Yes	agree	Agree	Not at all	No	No	Very often	Very often	Very often	Sometimes	Sometimes	Almost never	Never	Almost never	Very often	Very often	32	27-40 high stress level
21-23		Lebanese	≥ 1000 USD	non-health related	Yes	5-10 hours	Yes	1-5 hours	With family	Senior	Yes	Two or more activities	Yes	10-15 hours	Yes	neutral	Strongly agree	Not at all	Yes, negatively	No	Very often	Very often	Very often	Sometimes	Almost never	Almost never	Almost never	Almost never	Very often	Very often	32	27-40 high stress level
18-20	Female	Lebanese	≥ 1000 USD	non-health related	Yes	10-15 hours	No		With family	Junior	No		Yes	1-5 hours							Fairly often	Sometimes	Sometimes	Fairly often	Sometimes	Almost never	Sometimes	Fairly often	Fairly often	Fairly often	20	14-26 moderate
18-20	Male	Lebanese	800-1000 USD	non-health related	Yes	5-10 hours	No		With family	Junior	No		Yes	1-5 hours	Yes	disagree	Disagree	Not at all	Don't know	Yes	Fairly often	Fairly often	Very often	Sometimes	Sometimes	Fairly often	Almost never	Sometimes	Fairly often	Fairly often	28	27-40 high stress level
18-20	Male	Lebanese	≥ 1000 USD	non-health related	Yes	5-10 hours	No		With family	Junior	No		Yes	5-10 hours	Yes						Sometimes	Sometimes	Sometimes	Sometimes	Sometimes	Sometimes	Sometimes	Fairly often	Fairly often	Sometimes	20	14-26 moderate
21-23	Female	Lebanese	800-1000 USD	non-health related	Yes	1-5 hours	No		With family	Senior	No		Yes		No	disagree	Disagree		Don't know		Fairly often	Fairly often	Fairly often	Sometimes	Almost never	Fairly often	Almost never	Almost never	Fairly often	Sometimes	28	27-40 high stress level
18-20	Male	Lebanese	≥ 1000 USD	non-health related	Yes	5-10 hours	Yes	1-5 hours	With family	Sophomore	No		Yes	1-5 hours	Yes	neutral	Strongly disagree	Moderately	Don't know	No	Fairly often	Sometimes	Sometimes	Fairly often	Sometimes	Almost never	Almost never	Fairly often	Sometimes	Sometimes	19	14-26 moderate
18-20	Male	Lebanese	≥ 1000 USD	non-health related	Yes	≥15 hours	Yes	1-5 hours	With family	Sophomore	No		Yes	1-5 hours	Yes	agree	Agree	Moderately	Yes, negatively	No	Sometimes	Fairly often	Fairly often	Sometimes	Almost never	Sometimes	Sometimes	Sometimes	Sometimes	Sometimes	23	14-26 moderate
18-20	Male	Lebanese	500-800 USD	non-health related	Yes	10-15 hours	Yes	1-5 hours	With family	Sophomore	Yes	One Activity	Yes	1-5 hours	Yes	neutral	Neurtral	Moderately	No	No	Sometimes	Fairly often	Fairly often	Sometimes	Very often	Sometimes	Sometimes	Sometimes	Sometimes	Sometimes	20	14-26 moderate
18-20	Female	Lebanese	800-1000 USD	non-health related	Yes	5-10 hours	No		With family	Junior	No		Yes	1-5 hours	Yes	strongly disagree	Strongly disagree	Not at all	No	No	Very often	Very often	Very often	Sometimes	Sometimes	Fairly often	Sometimes	Sometimes	Fairly often	Sometimes	28	27-40 high stress level
18-20	Female	Lebanese	≥ 1000 USD	non-health related	Yes	1-5 hours	Yes	5-10 hours	With family	Junior	No		Yes	1-5 hours	Yes	neutral	Neurtral	A little	Don't know	No	Never	Never	Never	Very often	Very often	Fairly often	Very often	Sometimes	Sometimes	Sometimes	9	0-13 low stress
21-23	Female	Lebanese	≥ 1000 USD	non-health related	Yes	10-15 hours	No		Alone	Senior	Yes	One Activity	Yes	≥15 hours	Yes	agree	Strongly agree	Not at all	No		Sometimes	Very often	Very often	Almost never	Sometimes	Never	Sometimes	Sometimes	Fairly often	Sometimes	24	14-26 moderate
18-20	Female	Lebanese	800-1000 USD	non-health related	Yes	5-10 hours	Yes	1-5 hours	With family	Master, Phd	No		no	1-5 hours	Yes	disagree	Agree	Moderately	Don't know	No	Sometimes	Sometimes	Sometimes	Sometimes	Sometimes	Sometimes	Sometimes	Sometimes	Sometimes	Sometimes	20	14-26 moderate
18-20	Male	Lebanese	800-1000 USD	non-health related	Yes	5-10 hours	Yes	5-10 hours	With room-mates	Junior	No		Yes	10-15 hours	Yes	disagree	Neurtral	Moderately	Yes, negatively	Yes	Never	Never	Never	Never	Never	Never	Never	Never	Never	Never	16	14-26 moderate
18-20	Female	Lebanese	800-1000 USD	non-health related	Yes	10-15 hours	No		Alone	Sophomore	Yes	Two or more activities	Yes	1-5 hours	Yes	agree	Agree	Not at all	Don't know	No	Fairly often	Sometimes	Very often	Almost never	Sometimes	Very often	Sometimes	Almost never	Fairly often	Fairly often	29	27-40 high stress level
21-23	Female	Lebanese	≥ 1000 USD	non-health related	Yes	1-5 hours	Yes	1-5 hours	With family	Senior	No		Yes	1-5 hours	No	disagree	Neurtral	Moderately	Yes, positively	No	Sometimes	Almost never	Almost never	Fairly often	Very often	Almost never	Fairly often	Fairly often	Fairly often	Almost never	12	0-13 low stress
18-20	Male	Lebanese	≥ 1000 USD	non-health related	Yes	1-5 hours	No		With family	Junior	No		Yes	1-5 hours	Yes	neutral	Agree	Quite a bit	Yes, positively	No	Fairly often	Fairly often	Fairly often	Fairly often	Sometimes	Sometimes	Sometimes	Sometimes	Very often	Fairly often	25	14-26 moderate
18-20	Male	Lebanese	800-1000 USD	Health related	Yes	5-10 hours	Yes	1-5 hours	With family	Junior	No		no	1-5 hours	No	disagree	Strongly agree	Not at all	No	No	Very often	Very often	Very often	Fairly often	Almost never	Very often	Very often	Sometimes	Never	Sometimes	24	14-26 moderate
21-23	Male	Lebanese	500-800 USD	Health related	Yes	1-5 hours	Yes	1-5 hours	With family	Junior	No		Yes	1-5 hours	Yes	neutral	Strongly disagree	Not at all	No	No	Sometimes	Never	Sometimes	Fairly often	Sometimes	Fairly often	Sometimes	Sometimes	Fairly often	Never	17	14-26 moderate
18-20	Male	Lebanese		Health related	Yes	5-10 hours	No		With room-mates	Junior	Yes	Two or more activities	Yes	10-15 hours	No	agree	Strongly agree	Not at all	Yes, negatively	Yes	Very often	Fairly often	Very often	Almost never	Very often	Very often	Sometimes	Almost never	Very often	Fairly often	30	27-40 high stress level
18-20	Male	Non-Lebanese	<500 USD	non-health related	Yes	10-15 hours	Yes	5-10 hours	With family	Junior	Yes	Two or more activities	Yes	1-5 hours	No	neutral	Neurtral	Not at all	No	No	Sometimes	Never	Sometimes	Very often	Fairly often	Sometimes	Fairly often	Almost never	Almost never	Never	12	0-13 low stress
18-20	Male	Lebanese	800-1000 USD	non-health related	Yes	10-15 hours	Yes	5-10 hours	With family	Junior	Yes	One Activity	Yes	1-5 hours	No	neutral	Neurtral	Not at all	No	No	Sometimes	Sometimes	Sometimes	Sometimes	Sometimes	Sometimes	Sometimes	Sometimes	Sometimes	Sometimes	20	14-26 moderate
18-20	Male	Non-Lebanese	800-1000 USD	non-health related	Yes	10-15 hours	No		With family	Junior	No		no			disagree	Strongly agree				Very often	Very often	Very often	Sometimes	Almost never	Sometimes	Sometimes	Never	Very often	Sometimes	31	27-40 high stress level
18-20	Female	Lebanese	500-800 USD	non-health related	Yes	≥15 hours	No		With family	Junior	No		Yes	1-5 hours	No	neutral	Neurtral	Not at all	Don't know	No	Sometimes	Sometimes	Fairly often	Very often	Fairly often	Almost never	Very often	Fairly often	Sometimes	Never	12	0-13 low stress
21-23	Male	Lebanese	500-800 USD	non-health related	Yes	10-15 hours	No		With family	Master, Phd	No		Yes	1-5 hours	Yes	neutral	Strongly disagree	Moderately	No	No	Sometimes	Fairly often	Almost never	Very often	Fairly often	Almost never	Very often	Fairly often	Sometimes	Almost never	12	0-13 low stress
18-20	Female	Lebanese	800-1000 USD	non-health related	Yes	10-15 hours	Yes	5-10 hours	With family	Junior	No		Yes	1-5 hours	Yes	disagree	Agree	Not at all	Don't know	No	Fairly often	Fairly often	Very often	Fairly often	Sometimes	Fairly often	Fairly often	Sometimes	Sometimes	Very often	25	14-26 moderate
18-20	Female	Lebanese	≥ 1000 USD	non-health related	Yes	5-10 hours	Yes	1-5 hours	With family	Junior	No		Yes	1-5 hours	Yes	neutral	Strongly disagree	A little	Don't know	No	Fairly often	Fairly often	Sometimes	Fairly often	Fairly often	Sometimes	Sometimes	Sometimes	Sometimes	Sometimes	20	14-26 moderate
21-23	Male	Lebanese	≥ 1000 USD	non-health related	Yes	≥15 hours	Yes	5-10 hours	With family	Senior	Yes	Two or more activities	Yes	1-5 hours	Yes	neutral	Agree	Moderately	Yes, negatively	No	Sometimes	Sometimes	Sometimes	Almost never	Very often	Almost never	Very often	Very often	Sometimes	Almost never	13	0-13 low stress
21-23	Female	Lebanese	≥ 1000 USD	non-health related	Yes	5-10 hours	Yes	5-10 hours	With family	Senior	Yes	Two or more activities	Yes	10-15 hours	Yes	strongly agree	Strongly agree	A little	Yes, positively	No	Fairly often	Sometimes	Sometimes	Very often	Very often	Sometimes	Fairly often	Very often	Almost never	Sometimes	13	0-13 low stress
21-23	Female	Lebanese	≥ 1000 USD	non-health related	Yes	≥15 hours	No		With family	Senior	Yes	Two or more activities	Yes	5-10 hours	Yes	strongly agree	Strongly agree	Quite a bit	Don't know	Yes	Fairly often	Almost never	Fairly often	Fairly often	Fairly often	Fairly often	Sometimes	Sometimes	Fairly often	Fairly often	22	14-26 moderate
21-23	Male	Lebanese	≥ 1000 USD	non-health related	Yes	1-5 hours	Yes	1-5 hours	With family	Master, Phd	Yes	Two or more activities	Yes	5-10 hours	Yes	agree	Strongly agree	Quite a bit	Yes, positively	No	Sometimes	Almost never	Almost never	Very often	Very often	Never	Fairly often	Fairly often	Almost never	Almost never	8	0-13 low stress
18-20	Female	Lebanese	<500 USD	non-health related	Yes	5-10 hours	No		With family	Sophomore	No		Yes	1-5 hours	Yes	neutral	Disagree	Quite a bit	Don't know	No	Sometimes	Fairly often	Very often	Sometimes	Sometimes	Sometimes	Sometimes	Almost never	Fairly often	Almost never	24	14-26 moderate
18-20	Female	Lebanese	≥ 1000 USD	Health related	Yes	5-10 hours	No		With family	Sophomore	No		Yes	5-10 hours	Yes		Disagree	Moderately	No	No	Sometimes	Almost never	Sometimes	Sometimes	Sometimes	Sometimes	Sometimes	Almost never	Almost never	Sometimes	19	14-26 moderate
21-23	Male	Lebanese	<500 USD	non-health related	No	10-15 hours	Yes	1-5 hours	With family	Senior	No	One Activity	Yes	1-5 hours	Yes	neutral	Disagree	Quite a bit	Don't know	Yes	Fairly often	Sometimes	Almost never	Fairly often	Fairly often	Very often	Fairly often	Fairly often	Almost never	Fairly often	18	14-26 moderate
21-23	Female	Lebanese	≥ 1000 USD	non-health related	Yes	5-10 hours	No		With family	Senior	Yes	Two or more activities	Yes	1-5 hours	Yes	agree	Disagree	Quite a bit	No	No	Fairly often	Very often	Very often	Sometimes	Almost never	Very often	Almost never	Sometimes	Fairly often	Very often	32	27-40 high stress level
21-23	Female	Non-Lebanese	≥ 1000 USD	non-health related	Yes	5-10 hours	No		With family	Senior	Yes	One Activity	Yes	5-10 hours	Yes	agree	Disagree	Quite a bit	Yes, positively	No	Sometimes	Sometimes	Sometimes	Fairly often	Fairly often	Sometimes	Fairly often	Fairly often	Very often	Sometimes	18	14-26 moderate
18-20	Female	Lebanese	500-800 USD	Health related	Yes	1-5 hours	Yes	1-5 hours	With family	Junior	No		Yes	1-5 hours	Yes	neutral	Agree	Moderately	Yes, positively	No	Sometimes	Fairly often	Sometimes	Fairly often	Sometimes	Sometimes	Sometimes	Sometimes	Sometimes	Sometimes	20	14-26 moderate
18-20	Female	Lebanese	800-1000 USD	non-health related	Yes	1-5 hours	No		With family	Senior	Yes	One Activity	Yes	1-5 hours	Yes	neutral	Disagree	A little	Don't know	No	Fairly often	Sometimes	Fairly often	Almost never	Sometimes	Sometimes	Sometimes	Fairly often	Very often	Fairly often	25	14-26 moderate
18-20		Lebanese	<500 USD	non-health related	Yes	≥15 hours	No		Alone	Junior	Yes	One Activity	no	1-5 hours	No	strongly disagree	Disagree	Not at all	Yes, negatively	No	Fairly often	Fairly often	Fairly often	Fairly often	Fairly often	Fairly often	Fairly often	Fairly often	Fairly often	Fairly often	22	14-26 moderate
18-20	Female	Lebanese	≥ 1000 USD	non-health related	Yes	10-15 hours	No		With family	Junior	No		Yes					Moderately	Yes, positively	Yes	Sometimes	Sometimes	Sometimes	Sometimes	Never	Never	Never	Never	Never	Never	20	14-26 moderate
18-20	Female	Lebanese	<500 USD	non-health related	Yes	1-5 hours	Yes	≥15 hours	With family	Sophomore	No		Yes		No	agree	Agree	Quite a bit			Sometimes	Sometimes	Fairly often	Fairly often	Sometimes	Never	Never	Sometimes	Fairly often	Fairly often	22	14-26 moderate
18-20		Lebanese	800-1000 USD	non-health related	Yes	10-15 hours	No		With family	Junior	Yes	Two or more activities	Yes	≥15 hours	Yes	neutral	Disagree	Not at all	Yes, positively	Yes	Never	Never	Never	Almost never	Fairly often	Almost never	Very often	Fairly often	Never	Sometimes	8	0-13 low stress
18-20	Female	Lebanese		non-health related	Yes	1-5 hours	No		With family	Junior	No		no	1-5 hours	Yes	neutral	Neurtral	Quite a bit	Don't know	No	Very often	Very often	Sometimes	Sometimes	Almost never	Sometimes	Sometimes	Sometimes	Sometimes	Sometimes	25	14-26 moderate
18-20	Female	Lebanese		non-health related	Yes	1-5 hours	No		With family	Junior	Yes	Two or more activities	Yes		Yes	neutral	Neurtral	A little	No	No	Fairly often	Very often	Very often	Sometimes	Sometimes	Sometimes	Sometimes	Sometimes	Sometimes	Sometimes	25	14-26 moderate
18-20	Female	Lebanese	≥ 1000 USD	non-health related	Yes	5-10 hours	No		With family	Sophomore	No		Yes								Sometimes	Sometimes	Sometimes	Sometimes	Sometimes	Sometimes	Sometimes	Sometimes	Sometimes	Sometimes	20	14-26 moderate
18-20	Female	Lebanese	≥ 1000 USD	non-health related	Yes	≥15 hours	No		With family	Junior	Yes	Two or more activities	Yes	5-10 hours	Yes	neutral	Agree	Quite a bit	Yes, positively	No	Sometimes	Fairly often	Sometimes	Fairly often	Sometimes	Sometimes	Sometimes	Sometimes	Sometimes	Sometimes	20	14-26 moderate
18-20	Male	Lebanese	500-800 USD	non-health related	Yes	10-15 hours	No		With family	Junior	Yes	Two or more activities	Yes	1-5 hours	Yes	disagree		Moderately	Yes, positively	No	Very often	Very often	Very often	Sometimes	Almost never	Very often	Sometimes	Never	Very often	Very often	35	27-40 high stress level
18-20	Female	Lebanese	500-800 USD	non-health related	Yes	10-15 hours	No		With room-mates	Junior	No		Yes			neutral	Disagree	A little	No	No	Sometimes	Sometimes	Very often	Almost never	Sometimes	Sometimes	Almost never	Sometimes	Sometimes	Fairly often	25	14-26 moderate
21-23	Female	Lebanese	≥ 1000 USD	non-health related	Yes	10-15 hours	No		With family	Junior	No		Yes	1-5 hours	No	strongly disagree	Strongly disagree	Not at all	No	No	Very often	Very often	Very often	Almost never	Never	Very often	Never	Never	Very often	Very often	39	27-40 high stress level
21-23	Male	Lebanese	<500 USD	non-health related	Yes	1-5 hours	No		With family	Master, Phd	No		Yes	10-15 hours	No	neutral	Neurtral	Quite a bit	No	No	Sometimes	Fairly often	Very often	Sometimes	Sometimes	Almost never	Sometimes	Sometimes	Very often	Almost never	23	14-26 moderate
21-23	Female	Lebanese	≥ 1000 USD	non-health related	Yes	10-15 hours	No		With family	Senior	Yes	One Activity	Yes	5-10 hours	No	disagree	Strongly disagree	Not at all	Yes, negatively	Yes	Fairly often	Very often	Very often	Almost never	Almost never	Very often	Fairly often	Never	Very often	Very often	34	27-40 high stress level
18-20	Female	Lebanese	800-1000 USD	non-health related	Yes	≥15 hours	Yes	1-5 hours	With room-mates	Junior	No		Yes	5-10 hours	Yes	neutral	Neurtral	Moderately	Yes, positively	No	Fairly often	Fairly often	Very often	Sometimes	Sometimes	Fairly often	Sometimes	Sometimes	Sometimes	Fairly often	26	14-26 moderate
18-20	Female	Lebanese	500-800 USD	non-health related	Yes	5-10 hours	No		With family	Junior	No		Yes	1-5 hours	No	neutral	Neurtral	Not at all	No	No	Fairly often	Sometimes	Fairly often	Sometimes	Sometimes	Sometimes	Sometimes	Sometimes	Sometimes	Sometimes	22	14-26 moderate
21-23	Female	Lebanese	≥ 1000 USD	non-health related	Yes	≥15 hours	Yes	1-5 hours	Alone	Junior	No		Yes	1-5 hours	No	neutral	Neurtral	A little	No	No	Sometimes	Fairly often	Very often	Sometimes	Almost never	Fairly often	Sometimes	Sometimes	Fairly often	Sometimes	26	14-26 moderate
18-20	Male	Lebanese	≥ 1000 USD	non-health related	Yes	≥15 hours	No		With family	Junior	No		Yes	10-15 hours	Yes	neutral	Agree	Extremely	Yes, positively	No	Fairly often	Sometimes	Very often	Fairly often	Sometimes	Very often	Never	Almost never	Sometimes	Sometimes	27	27-40 high stress level
18-20	Female	Lebanese	≥ 1000 USD	non-health related	Yes	10-15 hours	No		With family	Junior	Yes	Two or more activities	Yes	1-5 hours	Yes	strongly agree	Strongly agree	Quite a bit	No	Yes	Sometimes	Sometimes	Sometimes	Fairly often	Fairly often	Almost never	Fairly often	Fairly often	Sometimes	Sometimes	15	14-26 moderate
21-23	Male	Lebanese		non-health related	Yes	5-10 hours	No		With family	Senior	No		Yes	5-10 hours		neutral	Strongly disagree	Extremely	Yes, positively	No	Fairly often	Very often	Fairly often	Fairly often	Sometimes	Almost never	Fairly often	Sometimes	Almost never	Sometimes	20	14-26 moderate
21-23	Male	Lebanese	≥ 1000 USD	non-health related	Yes	≥15 hours	No		With family	Senior	No		Yes								Almost never	Sometimes	Fairly often	Very often	Sometimes	Sometimes	Very often	Sometimes	Almost never	Sometimes	15	14-26 moderate
18-20	Female	Lebanese	≥ 1000 USD	non-health related	Yes	10-15 hours	No		With family	Junior	No		Yes	1-5 hours	Yes	neutral	Strongly disagree	A little	Yes, positively	No	Sometimes	Fairly often	Fairly often	Almost never	Almost never	Fairly often	Sometimes	Sometimes	Fairly often	Fairly often	27	27-40 high stress level
24-26	Male	Lebanese	≥ 1000 USD	non-health related	Yes	5-10 hours	Yes	5-10 hours	Alone	Senior	Yes	One Activity	Yes	5-10 hours	Yes	neutral	Agree	Moderately	Yes, positively	No	Almost never	Sometimes	Sometimes	Almost never	Fairly often	Sometimes	Never	Sometimes	Never	Almost never	18	14-26 moderate
18-20	Female	Lebanese	≥ 1000 USD	non-health related	Yes	≥15 hours	No		With room-mates	Junior	No		Yes	1-5 hours	No	neutral	Disagree	Quite a bit	Yes, positively	No	Very often	Almost never	Very often	Fairly often	Fairly often	Fairly often	Fairly often	Sometimes	Fairly often	Sometimes	22	14-26 moderate
18-20	Male	Lebanese	≥ 1000 USD	non-health related	Yes	≥15 hours	No		With family	Junior	Yes	Two or more activities	Yes	≥15 hours	Yes	neutral	Disagree	A little	Yes, negatively	No	Fairly often	Sometimes	Fairly often	Very often	Almost never	Sometimes	Sometimes	Fairly often	Fairly often	Almost never	20	14-26 moderate
18-20	Female	Lebanese	≥ 1000 USD	non-health related	Yes	≥15 hours	No		With family	Junior	Yes	Two or more activities	Yes	5-10 hours	Yes	agree	Neurtral	A little	Yes, negatively	No	Very often	Very often	Very often	Almost never	Almost never	Fairly often	Sometimes	Almost never	Fairly often	Fairly often	32	27-40 high stress level
21-23	Male	Lebanese	<500 USD	non-health related	Yes	1-5 hours	Yes	1-5 hours	With family	Senior	Yes	Two or more activities	Yes	5-10 hours	Yes	neutral	Agree	Extremely	Yes, negatively	No	Very often	Very often	Very often	Fairly often	Sometimes	Fairly often	Fairly often	Sometimes	Sometimes	Sometimes	25	14-26 moderate
18-20	Male	Lebanese	≥ 1000 USD	non-health related	Yes	≥15 hours	Yes	1-5 hours	With family	Junior	No		no	1-5 hours	No	neutral	Neurtral	Moderately	Don't know	No	Sometimes	Sometimes	Sometimes	Sometimes	Sometimes	Sometimes	Sometimes	Sometimes	Sometimes	Sometimes	20	14-26 moderate
18-20	Male	Lebanese	≥ 1000 USD	non-health related	Yes	≥15 hours	Yes	1-5 hours	With family	Junior	No		Yes	5-10 hours	No	neutral	Strongly disagree	Moderately	No	No	Very often	Very often	Very often	Sometimes	Almost never	Almost never	Fairly often	Sometimes	Very often	Almost never	26	14-26 moderate
18-20	Female	Non-Lebanese	≥ 1000 USD	non-health related	Yes	≥15 hours	No		With family	Junior	No		Yes	5-10 hours	No	agree	Agree	Quite a bit	Don't know	No	Almost never	Sometimes	Sometimes	Fairly often	Very often	Almost never	Fairly often	Fairly often	Sometimes	Almost never	12	0-13 low stress
21-23	Female	Lebanese	≥ 1000 USD	non-health related	Yes	≥15 hours	No		Alone	Senior	Yes	One Activity	Yes	1-5 hours	Yes	neutral	Strongly disagree	Not at all	No	No	Sometimes	Sometimes	Fairly often	Sometimes	Fairly often	Sometimes	Fairly often	Fairly often	Sometimes	Very often	20	14-26 moderate
18-20	Female	Lebanese		Health related	Yes	≥15 hours	No		With family	Junior	Yes	Two or more activities	Yes	≥15 hours	Yes	strongly agree	Strongly agree	Quite a bit	No	No	Very often	Sometimes	Sometimes	Sometimes	Fairly often	Sometimes	Fairly often	Sometimes	Very often	Sometimes	22	14-26 moderate
21-23	Female	Lebanese	≥ 1000 USD	Health related	Yes	10-15 hours	No		With family	Junior	No		Yes	5-10 hours	Yes	neutral	Neurtral	A little	Yes, positively	No	Sometimes	Sometimes	Fairly often	Fairly often	Fairly often	Sometimes	Fairly often	Fairly often	Fairly often	Fairly often	19	14-26 moderate
24-26	Female	Lebanese	<500 USD	Health related	No	10-15 hours	Yes	5-10 hours	With family	Master, Phd	No		Yes	5-10 hours	Yes	disagree	Disagree	A little	No	No	Fairly often	Very often	Very often	Almost never	Almost never	Very often	Almost never	Never	Sometimes	Very often	34	27-40 high stress level
21-23	Male	Lebanese	800-1000 USD	Health related	Yes	10-15 hours	Yes	1-5 hours	With family	Junior	No		Yes	5-10 hours	No	neutral	Disagree	Quite a bit	Yes, negatively	Yes	Very often	Fairly often	Very often	Sometimes	Almost never	Fairly often	Sometimes	Sometimes	Fairly often	Sometimes	28	27-40 high stress level
18-20	Female	Non-Lebanese		Health related	Yes	5-10 hours	No		With room-mates	Junior	No		Yes	1-5 hours	Yes						Sometimes	Sometimes	Sometimes	Sometimes	Sometimes	Sometimes	Sometimes	Sometimes	Sometimes	Sometimes	20	14-26 moderate
18-20	Male	Lebanese	≥ 1000 USD	non-health related	Yes	1-5 hours	No		With family	Sophomore	No		Yes		No	neutral	Neurtral	Moderately	Don't know	No	Never	Never	Never	Very often	Very often	Never	Very often	Very often	Never	Never	0	0-13 low stress
18-20	Female	Lebanese	800-1000 USD	Health related	Yes	10-15 hours	No		With room-mates	Junior	No		Yes	1-5 hours	No	neutral	Neurtral	Moderately	Yes, positively	No	Very often	Fairly often	Fairly often	Sometimes	Sometimes	Very often	Fairly often	Almost never	Fairly often	Sometimes	27	27-40 high stress level
18-20	Male	Lebanese	≥ 1000 USD	non-health related	Yes	≥15 hours	No		Alone	Junior	Yes	One Activity	Yes	1-5 hours	Yes	disagree	Disagree	A little	No	No	Fairly often	Fairly often	Fairly often	Sometimes	Sometimes	Very often	Sometimes	Almost never	Never	Fairly often	25	14-26 moderate
21-23	Female	Non-Lebanese		Health related	Yes	1-5 hours	No		Alone	Master, Phd	Yes	One Activity	Yes	1-5 hours	Yes	agree	Agree	Moderately	No	No	Sometimes	Sometimes	Sometimes	Fairly often	Sometimes	Fairly often	Sometimes	Sometimes	Sometimes	Sometimes	20	14-26 moderate
18-20	Female	Lebanese	<500 USD	non-health related	Yes	5-10 hours	Yes	5-10 hours	With family	Junior	No		Yes	1-5 hours	Yes	neutral	Neurtral	Moderately	Don't know	No	Fairly often	Sometimes	Sometimes	Sometimes	Sometimes	Sometimes	Sometimes	Sometimes	Sometimes	Sometimes	21	14-26 moderate
18-20	Female	Lebanese	800-1000 USD	Health related	Yes	10-15 hours	No		With family	Junior	No		Yes	5-10 hours	Yes	disagree	Strongly disagree	A little	No	No	Fairly often	Sometimes	Fairly often	Fairly often	Fairly often	Sometimes	Fairly often	Fairly often	Fairly often	Sometimes	19	14-26 moderate
18-20	Male	Lebanese	≥ 1000 USD	non-health related	Yes	5-10 hours	Yes	1-5 hours	With family	Junior	Yes	Two or more activities	Yes	10-15 hours	Yes	agree	Agree	Quite a bit	Don't know	No	Sometimes	Almost never	Sometimes	Fairly often	Sometimes	Sometimes	Almost never	Almost never	Sometimes	Almost never	19	14-26 moderate
18-20	Female	Lebanese	≥ 1000 USD	non-health related	Yes	≥15 hours	No		With family	Sophomore	No		Yes	1-5 hours	Yes	agree		A little	Don't know	No	Very often	Very often	Very often	Almost never	Never	Very often	Never	Sometimes	Very often	Very often	37	27-40 high stress level
18-20	Female	Lebanese		non-health related	Yes	5-10 hours	No		With family	Sophomore	No		Yes				Disagree				Sometimes	Almost never	Fairly often	Fairly often	Fairly often	Fairly often	Sometimes	Sometimes	Very often	Fairly often	22	14-26 moderate
21-23	Male	Lebanese	≥ 1000 USD		Yes	≥15 hours	Yes	5-10 hours	With family	Senior	Yes	Two or more activities	Yes	10-15 hours		neutral	Neurtral	Extremely	Yes, positively	Yes	Almost never	Almost never	Almost never	Fairly often	Sometimes	Almost never	Sometimes	Almost never	Fairly often	Almost never	16	14-26 moderate
18-20	Female	Lebanese	≥ 1000 USD	non-health related	Yes	10-15 hours	No		With family	Junior	No		Yes								Fairly often	Very often	Very often	Sometimes	Sometimes	Fairly often	Sometimes	Sometimes	Very often	Very often	30	27-40 high stress level
21-23	Male	Lebanese	≥ 1000 USD	non-health related	Yes	1-5 hours	No		With family	Senior	Yes	Two or more activities	Yes	1-5 hours	Yes	strongly agree	Agree	Moderately	No	No	Sometimes	Sometimes	Never	Very often	Sometimes	Sometimes	Sometimes	Very often	Almost never	Almost never	12	0-13 low stress
21-23	Male	Lebanese	≥ 1000 USD	non-health related	Yes	5-10 hours	Yes	5-10 hours	With family	Senior	Yes	One Activity	Yes	5-10 hours	Yes	agree	Agree	Quite a bit	Don't know		Sometimes	Sometimes	Sometimes	Sometimes	Sometimes	Sometimes	Sometimes	Sometimes	Sometimes	Sometimes	20	14-26 moderate
18-20	Female	Lebanese	≥ 1000 USD	non-health related	Yes	5-10 hours	No		With room-mates	Sophomore	No		Yes	1-5 hours	Yes	neutral	Disagree	Moderately	Yes, positively	No	Fairly often	Very often	Very often	Sometimes	Almost never	Very often	Almost never	Almost never	Sometimes	Very often	32	27-40 high stress level
18-20	Female	Lebanese	800-1000 USD	non-health related	Yes	5-10 hours	No		Alone	Junior	No		Yes	1-5 hours	Yes	disagree	Strongly disagree	A little	Yes, negatively	No	Sometimes	Almost never	Fairly often	Fairly often	Sometimes	Sometimes	Sometimes	Sometimes	Fairly often	Sometimes	20	14-26 moderate
18-20	Female	Lebanese	≥ 1000 USD	non-health related	Yes	≥15 hours	Yes	≥15 hours	With family	Junior	No		no	1-5 hours	No	neutral	Neurtral	Not at all	No	No	Sometimes	Sometimes	Fairly often	Fairly often	Fairly often	Sometimes	Sometimes	Sometimes	Sometimes	Sometimes	19	14-26 moderate
18-20	Female	Lebanese	800-1000 USD	non-health related	Yes	≥15 hours	Yes	1-5 hours	With family	Junior	Yes	Two or more activities	Yes	5-10 hours	Yes	strongly disagree	Strongly disagree	Moderately	Yes, negatively	No	Very often	Very often	Very often	Sometimes	Sometimes	Sometimes	Sometimes	Sometimes	Fairly often	Very often	29	27-40 high stress level
18-20	Female	Lebanese	≥ 1000 USD	non-health related	Yes	1-5 hours	No		With family	Junior	No		Yes	5-10 hours	Yes	neutral	Disagree	Moderately	Don't know	No	Very often	Sometimes	Fairly often	Almost never	Sometimes	Fairly often	Sometimes	Almost never	Sometimes	Fairly often	27	27-40 high stress level
18-20	Female	Lebanese	800-1000 USD	non-health related	Yes	10-15 hours	No		With family	Junior	No		Yes		No	disagree	Strongly disagree				Fairly often	Sometimes	Very often	Sometimes	Almost never	Sometimes	Sometimes	Never	Fairly often	Sometimes	27	27-40 high stress level
21-23	Male	Lebanese	<500 USD	non-health related	Yes	1-5 hours	No		With room-mates	Junior	Yes	Two or more activities	Yes	10-15 hours	Yes	strongly agree	Strongly agree	A little	Yes, negatively	No	Sometimes	Sometimes	Fairly often	Very often	Sometimes	Almost never	Fairly often	Fairly often	Sometimes	Sometimes	16	14-26 moderate
18-20	Male	Lebanese	≥ 1000 USD	non-health related	Yes	≥15 hours	Yes	1-5 hours	With room-mates	Junior	Yes	Two or more activities	Yes	10-15 hours		strongly agree	Strongly agree	Quite a bit	Yes, positively		Sometimes	Almost never	Sometimes	Fairly often	Fairly often	Sometimes	Very often	Fairly often	Almost never	Sometimes	13	0-13 low stress
18-20	Male	Lebanese	500-800 USD	non-health related	Yes	10-15 hours	No		With room-mates	Junior	No		Yes	1-5 hours	No	neutral	Disagree	Moderately	Don't know	No	Sometimes	Fairly often	Sometimes	Sometimes	Sometimes	Sometimes	Sometimes	Sometimes	Sometimes	Fairly often	22	14-26 moderate
18-20	Male	Lebanese		non-health related	Yes	10-15 hours	No		With family	Junior	No		Yes			neutral	Strongly disagree		No	No	Sometimes	Sometimes	Fairly often	Fairly often	Sometimes	Fairly often	Sometimes	Sometimes	Fairly often	Fairly often	23	14-26 moderate
18-20	Male	Lebanese	<500 USD	non-health related	Yes	5-10 hours	Yes	1-5 hours	With family	Junior	Yes	One Activity	Yes	1-5 hours	Yes	strongly agree	Strongly agree	Not at all	No	No	Never	Sometimes	Sometimes	Very often	Very often	Very often	Almost never	Sometimes	Very often	Never	17	14-26 moderate
18-20	Female	Lebanese	500-800 USD	non-health related	Yes	≥15 hours	No		With family	Sophomore	No		Yes		No	neutral	Disagree		Don't know		Sometimes	Sometimes	Fairly often	Sometimes	Almost never	Fairly often	Almost never	Sometimes	Sometimes	Fairly often	25	14-26 moderate
18-20	Female	Lebanese	≥ 1000 USD	non-health related	Yes	10-15 hours	No		With family	Sophomore	No		Yes			neutral	Disagree				Never	Sometimes	Very often	Very often	Fairly often	Sometimes	Very often	Fairly often	Sometimes	Sometimes	14	14-26 moderate
18-20	Male	Lebanese	≥ 1000 USD	Health related	Yes	5-10 hours	No		With room-mates	Junior	Yes	Two or more activities	Yes	5-10 hours	Yes	agree	Neurtral	Quite a bit	Yes, positively	No	Almost never	Almost never	Almost never	Very often	Fairly often	Never	Very often	Very often	Almost never	Almost never	6	0-13 low stress
18-20	Female	Lebanese	≥ 1000 USD	non-health related	Yes	≥15 hours	Yes	1-5 hours	With family	Junior	Yes	One Activity	Yes	1-5 hours	Yes	strongly agree	Strongly agree	Not at all	No	No	Fairly often	Sometimes	Very often	Fairly often	Sometimes	Sometimes	Sometimes	Fairly often	Sometimes	Sometimes	21	14-26 moderate
18-20	Female	Lebanese	≥ 1000 USD	Health related	Yes	10-15 hours	No		With family	Sophomore	No		Yes	5-10 hours							Sometimes	Sometimes	Sometimes	Sometimes	Sometimes	Sometimes	Sometimes	Sometimes	Sometimes	Sometimes	20	14-26 moderate
27+	Female	Lebanese	500-800 USD	Health related	No	5-10 hours	Yes	10-15 hours	With family	Senior	No		Yes	5-10 hours	Yes	agree	Agree	Moderately	Yes, positively	No	Sometimes	Sometimes	Sometimes	Sometimes	Sometimes	Sometimes	Sometimes	Sometimes	Sometimes	Sometimes	20	14-26 moderate
27+	Female	Lebanese	<500 USD	non-health related	No	10-15 hours	Yes	10-15 hours	With family	Senior	No		Yes	1-5 hours	Yes	neutral	Neurtral	A little	No	No	Sometimes	Sometimes	Sometimes	Sometimes	Sometimes	Sometimes	Sometimes	Sometimes	Sometimes	Sometimes	20	14-26 moderate
27+	Female	Lebanese	≥ 1000 USD	non-health related	Yes	5-10 hours	Yes	5-10 hours	With family	Master, Phd	No		Yes	1-5 hours	Yes	agree	Agree	Moderately	No	No	Sometimes	Sometimes	Sometimes	Sometimes	Sometimes	Sometimes	Sometimes	Sometimes	Sometimes	Sometimes	20	14-26 moderate
27+	Female	Lebanese	500-800 USD	non-health related	Yes	5-10 hours	Yes	5-10 hours	With family	Junior	No		Yes	1-5 hours	Yes	neutral	Neurtral	Moderately	Don't know	No	Sometimes	Sometimes	Sometimes	Sometimes	Sometimes	Sometimes	Sometimes	Sometimes	Sometimes	Sometimes	20	14-26 moderate
18-20	Female	Lebanese	<500 USD	non-health related	Yes	1-5 hours	Yes	5-10 hours	With family	Sophomore	No		Yes	1-5 hours	Yes	neutral	Neurtral	Quite a bit	No	No	Sometimes	Sometimes	Fairly often	Sometimes	Fairly often	Sometimes	Sometimes	Almost never	Very often	Sometimes	23	14-26 moderate
24-26	Female	Lebanese	500-800 USD	non-health related	No	10-15 hours	Yes	5-10 hours	With family	Senior	Yes	One Activity	Yes	5-10 hours	Yes	neutral	Disagree	Extremely	Yes, positively	No	Almost never	Almost never	Sometimes	Sometimes	Sometimes	Almost never	Fairly often	Sometimes	Sometimes	Sometimes	16	14-26 moderate
21-23	Male	Lebanese	500-800 USD	non-health related	Yes	1-5 hours	Yes	1-5 hours	With family	Junior	No		no	1-5 hours	Yes	strongly agree	Strongly agree	Moderately	Yes, positively	No	Almost never	Almost never	Sometimes	Very often	Fairly often	Almost never	Fairly often	Sometimes	Sometimes	Almost never	12	0-13 low stress
24-26	Female	Lebanese	500-800 USD	non-health related	No	10-15 hours	Yes	5-10 hours	With family	Senior	Yes	One Activity	Yes	5-10 hours	Yes	agree	Agree	Quite a bit	Yes, positively	No	Sometimes	Sometimes	Fairly often	Sometimes	Fairly often	Almost never	Sometimes	Sometimes	Sometimes	Fairly often	20	14-26 moderate
24-26	Female	Lebanese	≥ 1000 USD	Health related	Yes	5-10 hours	Yes	5-10 hours	With family	Master, Phd	No		Yes	10-15 hours	No	neutral	Disagree	Moderately	Yes, positively	No	Almost never	Almost never	Very often	Fairly often	Fairly often	Fairly often	Sometimes	Sometimes	Sometimes	Almost never	18	14-26 moderate
24-26	Female	Lebanese	500-800 USD	non-health related	No	5-10 hours	Yes	10-15 hours	With family	Junior	No		Yes	1-5 hours	Yes	agree	Agree	Quite a bit	Yes, positively	No	Sometimes	Sometimes	Sometimes	Very often	Sometimes	Sometimes	Sometimes	Sometimes	Sometimes	Sometimes	18	14-26 moderate
21-23	Female	Lebanese	<500 USD	non-health related	Yes	5-10 hours	Yes	1-5 hours	With family	Junior	Yes	One Activity	Yes	1-5 hours	No	neutral	Disagree	A little	Don't know	No	Fairly often	Sometimes	Sometimes	Almost never	Sometimes	Sometimes	Sometimes	Almost never	Sometimes	Sometimes	23	14-26 moderate
18-20	Male	Non-Lebanese	≥ 1000 USD	Health related	Yes	1-5 hours	Yes	≥15 hours	With family	Junior	Yes	Two or more activities	Yes	1-5 hours	Yes	disagree	Neurtral	Moderately	No	No	Fairly often	Sometimes	Sometimes	Fairly often	Sometimes	Sometimes	Fairly often	Sometimes	Very often	Sometimes	21	14-26 moderate
21-23	Female	Lebanese	<500 USD	Health related	Yes	5-10 hours	Yes	1-5 hours	With room-mates	Senior	Yes	One Activity	Yes	1-5 hours	No	neutral	Disagree	Moderately	Don't know	No	Sometimes	Sometimes	Sometimes	Fairly often	Fairly often	Fairly often	Fairly often	Sometimes	Almost never	Fairly often	18	14-26 moderate
24-26	Male	Lebanese	800-1000 USD	non-health related	Yes	5-10 hours	Yes	5-10 hours	With family	Senior	No		Yes	1-5 hours	Yes	neutral	Neurtral	A little	Don't know	No	Almost never	Sometimes	Sometimes	Very often	Fairly often	Almost never	Sometimes	Sometimes	Sometimes	Sometimes	15	14-26 moderate
24-26	Female	Lebanese	≥ 1000 USD	Health related	Yes	5-10 hours	Yes	≥15 hours	With family	Senior	No		Yes	1-5 hours	Yes	neutral	Neurtral	Moderately	Don't know	No	Fairly often	Fairly often	Very often	Almost never	Sometimes	Sometimes	Never	Never	Sometimes	Sometimes	29	27-40 high stress level
24-26	Female	Lebanese	500-800 USD	Health related	Yes	≥15 hours	No		With room-mates	Sophomore	No		Yes	1-5 hours	No	neutral	Neurtral	Moderately	No	No	Sometimes	Sometimes	Fairly often	Fairly often	Sometimes	Sometimes	Fairly often	Sometimes	Sometimes	Sometimes	19	14-26 moderate
21-23	Male	Lebanese	<500 USD	Health related	Yes	10-15 hours	Yes	1-5 hours	With room-mates	Junior	No		Yes	≥15 hours	Yes	neutral	Neurtral	Moderately	No	No	Sometimes	Almost never	Sometimes	Fairly often	Sometimes	Sometimes	Fairly often	Sometimes	Sometimes	Sometimes	17	14-26 moderate
21-23	Female	Lebanese	800-1000 USD	Health related	Yes	5-10 hours	Yes	5-10 hours	With family	Junior	Yes	Two or more activities	Yes	1-5 hours	Yes	agree	Agree	Quite a bit	Yes, positively	No	Sometimes	Almost never	Sometimes	Very often	Fairly often	Almost never	Fairly often	Fairly often	Almost never	Almost never	11	0-13 low stress
18-20	Female	Lebanese	500-800 USD	Health related	Yes	10-15 hours	No		With family	Sophomore	No		no								Fairly often	Very often	Very often	Fairly often	Fairly often	Fairly often	Sometimes	Sometimes	Sometimes	Sometimes	24	14-26 moderate
27+	Female	Lebanese	800-1000 USD	non-health related	No	1-5 hours	Yes	≥15 hours	With family	Senior	No		Yes	1-5 hours	No	neutral	Neurtral	Moderately	Yes, positively	No	Sometimes	Fairly often	Fairly often	Fairly often	Sometimes	Sometimes	Sometimes	Sometimes	Fairly often	Sometimes	22	14-26 moderate
18-20	Male	Lebanese	≥ 1000 USD	Health related	Yes	≥15 hours	Yes	1-5 hours	With family	Junior	No		Yes	10-15 hours	Yes		Disagree	Moderately	Yes, positively	No	Fairly often	Sometimes	Fairly often	Sometimes	Sometimes	Sometimes	Sometimes	Sometimes	Sometimes	Sometimes	22	14-26 moderate
18-20	Female	Lebanese	500-800 USD	non-health related	Yes	1-5 hours	Yes	1-5 hours	With family	Sophomore	Yes	Two or more activities	Yes	1-5 hours	Yes	disagree	Disagree	A little	Don't know	No	Sometimes	Never	Sometimes	Very often	Sometimes	Sometimes	Fairly often	Fairly often	Sometimes	Sometimes	14	14-26 moderate
24-26	Male	Lebanese	≥ 1000 USD	Health related	No	10-15 hours	Yes	≥15 hours	With family	Senior	No		Yes	5-10 hours	Yes	neutral	Neurtral	Quite a bit	No	No	Fairly often	Fairly often	Fairly often	Fairly often	Sometimes	Fairly often	Fairly often	Sometimes	Fairly often	Fairly often	24	14-26 moderate
24-26	Female	Lebanese	500-800 USD	non-health related	Yes	10-15 hours	Yes	1-5 hours	With family	Master, Phd	No		Yes	5-10 hours	Yes	neutral	Neurtral	A little	No	No	Fairly often	Very often	Very often	Almost never	Almost never	Fairly often	Almost never	Almost never	Sometimes	Very often	32	27-40 high stress level
27+	Female	Lebanese	500-800 USD	non-health related	No	1-5 hours	Yes	10-15 hours	With family	Junior	No		Yes	1-5 hours	Yes	neutral	Neurtral	A little	Yes, positively	No	Almost never	Sometimes	Sometimes	Fairly often	Sometimes	Sometimes	Sometimes	Sometimes	Almost never	Almost never	16	14-26 moderate
24-26	Female	Lebanese	<500 USD	Health related	No	10-15 hours	Yes	10-15 hours	With family	Senior	Yes	One Activity	Yes	1-5 hours	Yes	agree	Agree	Quite a bit	Yes, positively	No	Sometimes	Sometimes	Sometimes	Fairly often	Sometimes	Sometimes	Sometimes	Sometimes	Sometimes	Sometimes	19	14-26 moderate
21-23	Female	Lebanese	≥ 1000 USD	non-health related	No	1-5 hours	No		With family	Junior	No		Yes	1-5 hours	No	neutral	Disagree	A little	Don't know	No	Fairly often	Sometimes	Fairly often	Sometimes	Sometimes	Sometimes	Sometimes	Sometimes	Sometimes	Never	20	14-26 moderate
21-23	Male	Lebanese	≥ 1000 USD	non-health related	Yes	1-5 hours	No		With family	Master, Phd	Yes	One Activity	Yes	10-15 hours	Yes	agree	Neurtral	Quite a bit	Yes, positively	No	Fairly often	Sometimes	Never	Very often	Sometimes	Fairly often	Very often	Sometimes	Almost never	Almost never	14	14-26 moderate
18-20	Male	Lebanese	≥ 1000 USD	Health related	Yes	10-15 hours	Yes	5-10 hours	With room-mates	Junior	No		Yes	1-5 hours	Yes	disagree	Neurtral	Moderately	No	No	Fairly often	Fairly often	Fairly often	Sometimes	Sometimes	Sometimes	Sometimes	Sometimes	Fairly often	Almost never	23	14-26 moderate
27+	Male	Lebanese	800-1000 USD	non-health related	Yes	10-15 hours	Yes	10-15 hours	With family	Junior	No		Yes	5-10 hours	Yes	strongly agree	Strongly agree	Moderately	No	No	Never	Never	Never	Never	Sometimes	Sometimes	Never	Sometimes	Fairly often	Never	17	14-26 moderate
18-20	Female	Non-Lebanese	<500 USD	non-health related	Yes	5-10 hours	No		With room-mates	Sophomore	Yes	Two or more activities	Yes	1-5 hours	Yes	agree	Agree	Quite a bit	Yes, positively	No	Fairly often	Very often	Fairly often	Almost never	Sometimes	Fairly often	Sometimes	Almost never	Sometimes	Fairly often	28	27-40 high stress level
24-26	Male	Lebanese	800-1000 USD	non-health related	Yes	5-10 hours	Yes	≥15 hours	With room-mates	Senior	Yes	Two or more activities	Yes	5-10 hours	Yes	agree	Strongly agree	Extremely	Yes, positively	No	Almost never	Almost never	Almost never	Very often	Fairly often	Almost never	Sometimes	Fairly often	Almost never	Sometimes	11	0-13 low stress
18-20	Female	Lebanese	≥ 1000 USD	non-health related	Yes	5-10 hours	No		With family	Sophomore	Yes	One Activity	Yes	1-5 hours	Yes	strongly disagree	Strongly disagree	Moderately	Yes, positively	No	Fairly often	Sometimes	Fairly often	Fairly often	Sometimes	Sometimes	Sometimes	Sometimes	Sometimes	Sometimes	21	14-26 moderate
21-23	Female	Lebanese	500-800 USD	non-health related	Yes	5-10 hours	Yes	5-10 hours	With room-mates	Junior	No		Yes	10-15 hours	Yes	agree	Agree	Moderately	Don't know	No	Sometimes	Sometimes	Sometimes	Sometimes	Sometimes	Sometimes	Sometimes	Sometimes	Sometimes	Sometimes	20	14-26 moderate
18-20	Male	Lebanese	800-1000 USD	Health related	Yes	≥15 hours	No		With room-mates	Junior	Yes	Two or more activities	Yes	5-10 hours	Yes	neutral	Neurtral	Quite a bit	Yes, positively	No	Almost never	Almost never	Almost never	Fairly often	Fairly often	Almost never	Fairly often	Fairly often	Sometimes	Almost never	11	0-13 low stress
18-20	Female	Lebanese	500-800 USD	Health related	Yes	5-10 hours	Yes	1-5 hours	With family	Sophomore	No		Yes	1-5 hours	No	neutral	Neurtral	Moderately	Don't know	No	Sometimes	Sometimes	Fairly often	Almost never	Fairly often	Almost never	Sometimes	Sometimes	Sometimes	Sometimes	20	14-26 moderate
18-20	Female	Lebanese	≥ 1000 USD	Health related	Yes	5-10 hours	No		With family	Junior	Yes	Two or more activities	Yes	1-5 hours	Yes	strongly agree	Strongly agree	Quite a bit	Yes, positively	No	Sometimes	Never	Fairly often	Fairly often	Fairly often	Sometimes	Fairly often	Fairly often	Sometimes	Never	13	0-13 low stress
18-20	Male	Lebanese	≥ 1000 USD	Health related	Yes	≥15 hours	Yes	1-5 hours	With family	Sophomore	No		Yes	5-10 hours	Yes	neutral	Disagree	Extremely	No	No	Very often	Sometimes	Very often	Sometimes	Sometimes	Sometimes	Sometimes	Sometimes	Sometimes	Never	22	14-26 moderate
18-20	Female	Lebanese	≥ 1000 USD	Health related	Yes	≥15 hours	Yes	1-5 hours	Alone	Sophomore	No		Yes	1-5 hours	Yes	neutral	Disagree	Quite a bit	Don't know	No	Fairly often	Sometimes	Very often	Almost never	Sometimes	Fairly often	Sometimes	Fairly often	Fairly often	Sometimes	25	14-26 moderate
18-20	Male	Lebanese	≥ 1000 USD	Health related	Yes	≥15 hours	Yes	1-5 hours	With family	Sophomore	No		Yes	1-5 hours	Yes	agree	Agree	Extremely	No	No	Never	Sometimes	Fairly often	Fairly often	Sometimes	Almost never	Fairly often	Very often	Fairly often	Fairly often	16	14-26 moderate
18-20	Female	Lebanese	≥ 1000 USD	Health related	Yes	≥15 hours	No		With family	Junior	Yes	Two or more activities	Yes	10-15 hours	Yes	agree	Disagree	A little	Don't know	No	Sometimes	Fairly often	Very often	Fairly often	Fairly often	Fairly often	Fairly often	Fairly often	Fairly often	Fairly often	22	14-26 moderate
18-20	Female	Lebanese	≥ 1000 USD	Health related	Yes	≥15 hours	No		With family	Sophomore	No		Yes	1-5 hours	No		Strongly disagree				Very often	Fairly often	Very often	Sometimes	Sometimes	Fairly often	Almost never	Almost never	Fairly often	Fairly often	30	27-40 high stress level
18-20	Female	Lebanese	≥ 1000 USD	Health related	Yes	≥15 hours	No		Alone	Sophomore	Yes	One Activity	Yes	5-10 hours	No	neutral	Disagree	Moderately	No	No	Fairly often	Sometimes	Sometimes	Fairly often	Fairly often	Sometimes	Sometimes	Sometimes	Sometimes	Almost never	18	14-26 moderate
21-23	Female	Lebanese	≥ 1000 USD	Health related	Yes	5-10 hours	No		With family	Junior	Yes	One Activity	Yes	1-5 hours	Yes	agree	Neurtral	A little	No	No	Fairly often	Sometimes	Fairly often	Sometimes	Sometimes	Sometimes	Fairly often	Sometimes	Sometimes	Fairly often	22	14-26 moderate
21-23	Male	Lebanese	800-1000 USD	Health related	No	5-10 hours	Yes	5-10 hours	With family	Sophomore	No		Yes	5-10 hours	Yes	agree	Disagree	Moderately	Yes, positively	No	Sometimes	Fairly often	Almost never	Fairly often	Fairly often	Almost never	Fairly often	Fairly often	Sometimes	Never	13	0-13 low stress
18-20	Female	Lebanese	≥ 1000 USD	non-health related	Yes	≥15 hours	No		With family	Junior	No		Yes	1-5 hours	No	disagree	Disagree	Quite a bit	No	Yes	Fairly often	Fairly often	Very often	Almost never	Sometimes	Very often	Sometimes	Never	Very often	Very often	33	27-40 high stress level
18-20	Male	Lebanese	≥ 1000 USD	non-health related	Yes	5-10 hours	No		With family	Sophomore	No		Yes	1-5 hours	No	neutral	Strongly disagree	Not at all	No	No	Sometimes	Almost never	Almost never	Sometimes	Almost never	Almost never	Sometimes	Almost never	Fairly often	Almost never	19	14-26 moderate
21-23	Female	Lebanese	≥ 1000 USD	non-health related	Yes	10-15 hours	Yes	10-15 hours	With room-mates	Junior	No		no			agree	Strongly agree		Don't know		Never	Almost never	Sometimes	Fairly often	Fairly often	Sometimes	Fairly often	Fairly often	Sometimes	Almost never	12	0-13 low stress
18-20	Female	Lebanese	≥ 1000 USD	non-health related	Yes	10-15 hours	No		With family	Junior	Yes	One Activity	no	5-10 hours	Yes	agree	Agree	Extremely	Yes, positively	No	Almost never	Almost never	Almost never	Almost never	Almost never	Almost never	Almost never	Almost never	Almost never	Almost never	18	14-26 moderate
